# Supplementary material for: In-hospital outcomes and associated factors of mortality in thai children with diabetic ketoacidosis: A national data analysis 2015–2023
Source: PLoS One. 2026 Feb 13;21(2):e0342777. doi: 10.1371/journal.pone.0342777 (PMC12904397; doi:10.1371/journal.pone.0342777)
Supplement: S1 File — (ZIP) [file pone.0342777.s001.zip]

Archive with 8 entries (8 files):
- S1_file.xls
- __MACOSX/._S1_file.xls
- S1_Table.docx
- __MACOSX/._S1_Table.docx
- S2_file.xlsx
- __MACOSX/._S2_file.xlsx
- S2_Table.docx
- __MACOSX/._S2_Table.docx
