# Supplementary material for: In-hospital outcomes and associated factors of mortality in thai children with diabetic ketoacidosis: A national data analysis 2015–2023
Source: PLoS One. 2026 Feb 13;21(2):e0342777. doi: 10.1371/journal.pone.0342777 (PMC12904397; doi:10.1371/journal.pone.0342777)
Supplement: S1 File — (ZIP) [file pone.0342777.s001.zip › S1_file.xls]

## Sheet: Sheet1
caseno	year	sex 1=M,2=F	age_y	region5	hlevel	E101	E111	E131	E141	DM	Respiratory	Cardiovascular	Malignancy	Malnutrition	SepticShock	SimpleObesity	MorbidObesity	CerebralEdema	AcuteRenalFailure	Shock	Hypokalemia	AcuteLiverFailure	OrganDysfunction	intubation	RenalReplacement	death	LengthOfStay
1	2020	2	9	3)NE	2)Secondary	1	0	0	0	E101	0	0	0	0	0	0	0	0	0	0	1	0	0	0	0	Alive	7
2	2022	2	11	3)NE	3)Tertiary	1	0	0	0	E101	0	0	0	0	0	0	0	0	0	0	0	0	0	0	0	Alive	10
3	2023	2	12	3)NE	3)Tertiary	1	0	0	0	E101	0	0	0	0	0	0	0	0	0	0	0	0	0	0	0	Alive	13
4	2023	2	12	3)NE	3)Tertiary	1	0	0	0	E101	0	0	0	0	0	0	0	0	0	0	0	0	0	0	0	Alive	5
5	2022	2	14	3)NE	2)Secondary	1	0	0	0	E101	0	0	0	0	0	0	0	0	0	0	1	0	0	0	0	Alive	10
6	2016	1	12	3)NE	2)Secondary	1	0	0	0	E101	0	0	0	0	0	0	0	0	0	0	0	0	0	0	0	Alive	2
7	2021	2	7	2)Central	3)Tertiary	1	0	0	0	E101	0	0	0	0	0	0	0	0	0	0	0	0	0	0	0	Alive	5
8	2021	2	7	2)Central	3)Tertiary	1	0	0	0	E101	0	0	0	0	0	0	0	0	0	0	0	0	0	0	0	Alive	10
9	2022	2	7	2)Central	3)Tertiary	1	0	0	0	E101	0	0	0	0	0	0	0	0	0	0	0	0	0	0	0	Alive	6
10	2022	2	8	2)Central	3)Tertiary	1	0	0	0	E101	0	0	0	0	0	0	0	0	0	0	0	0	0	0	0	Alive	17
11	2018	1	16	4)North	2)Secondary	0	1	0	0	E111	0	0	0	0	0	0	0	0	0	0	0	0	0	0	0	Alive	3
12	2015	1	1	4)North	2)Secondary	1	0	0	0	E101	0	0	0	0	0	0	0	0	0	0	1	0	0	0	0	Alive	1
13	2022	1	17	2)Central	3)Tertiary	1	0	0	0	E101	0	0	0	0	0	0	0	0	0	0	0	0	0	0	0	Alive	3
14	2022	1	17	2)Central	3)Tertiary	1	0	0	0	E101	0	0	0	0	0	0	0	0	0	0	1	0	0	0	0	Alive	2
15	2023	1	17	2)Central	3)Tertiary	1	0	0	0	E101	0	0	0	0	0	0	0	0	0	0	1	0	0	0	0	Alive	4
16	2023	1	17	2)Central	3)Tertiary	0	1	0	0	E111	0	0	0	0	0	0	0	0	0	0	1	0	0	0	0	Alive	2
17	2023	1	17	2)Central	3)Tertiary	1	0	0	0	E101	0	0	0	0	0	0	0	0	0	0	1	0	0	0	0	Alive	5
18	2017	1	1	4)North	2)Secondary	1	0	0	0	E101	0	0	0	0	0	0	0	0	0	0	1	0	0	1	0	Alive	14
19	2015	1	14	1)BKK	3)Tertiary	1	0	0	0	E101	0	0	0	0	0	0	0	0	0	0	0	0	0	0	0	Alive	9
20	2016	1	15	1)BKK	4)Private	1	0	0	0	E101	0	0	0	0	0	0	0	0	0	0	1	0	0	0	0	Alive	11
21	2017	1	16	2)Central	1)Primary	1	0	0	0	E101	0	0	0	0	0	0	0	0	0	0	0	0	0	0	0	Alive	3
22	2018	1	17	2)Central	1)Primary	1	0	0	0	E101	0	0	0	0	0	0	0	0	0	0	0	0	0	0	0	Alive	5
23	2018	1	17	1)BKK	3)Tertiary	0	0	0	1	E131E141	0	0	0	0	0	0	0	0	0	0	0	0	0	0	0	Alive	10
24	2019	1	17	2)Central	1)Primary	0	0	0	1	E131E141	0	0	0	0	0	0	0	0	0	0	1	0	0	0	0	Alive	7
25	2016	1	15	2)Central	2)Secondary	1	0	0	0	E101	0	0	0	0	0	0	0	0	0	0	0	0	0	0	0	Alive	6
26	2017	1	15	2)Central	2)Secondary	1	0	0	0	E101	0	0	0	0	0	0	0	0	0	0	0	0	0	0	0	Alive	3
27	2017	1	15	2)Central	2)Secondary	1	0	0	0	E101	0	0	0	0	0	0	0	0	0	0	0	0	0	0	0	Alive	3
28	2017	1	16	2)Central	2)Secondary	0	1	0	0	E111	0	0	0	0	0	0	0	0	0	0	0	0	0	0	0	Alive	1
29	2017	1	16	2)Central	2)Secondary	1	0	0	0	E101	0	0	0	0	0	0	0	0	0	0	0	0	0	0	0	Alive	4
30	2017	1	16	2)Central	2)Secondary	0	1	0	0	E111	0	0	0	0	0	0	0	0	0	0	0	0	0	0	0	Alive	4
31	2017	1	16	2)Central	2)Secondary	1	0	0	0	E101	0	0	0	0	0	0	0	0	0	0	0	0	0	1	0	Alive	1
32	2018	1	16	2)Central	2)Secondary	0	1	0	0	E111	0	0	0	0	0	0	0	0	0	0	0	0	0	0	0	Alive	3
33	2018	1	16	2)Central	2)Secondary	1	0	0	0	E101	0	0	0	0	0	0	0	0	0	0	1	0	0	1	0	Alive	4
34	2018	1	16	2)Central	2)Secondary	1	0	0	0	E101	0	0	0	0	0	0	0	0	0	0	0	0	0	0	0	Alive	2
35	2018	1	16	2)Central	2)Secondary	1	0	0	0	E101	0	0	0	0	0	0	0	0	0	0	0	0	0	0	0	Alive	0
36	2018	1	16	2)Central	2)Secondary	1	0	0	0	E101	0	0	0	0	0	0	0	0	0	0	1	0	0	0	0	Alive	4
37	2018	1	17	2)Central	2)Secondary	1	0	0	0	E101	0	0	0	0	0	0	0	0	0	0	0	0	0	0	0	Alive	5
38	2018	1	17	2)Central	2)Secondary	1	0	0	0	E101	0	0	0	0	0	0	0	0	0	0	0	0	0	0	0	Alive	3
39	2018	1	17	2)Central	2)Secondary	0	0	0	1	E131E141	0	0	0	0	0	0	0	0	0	0	0	0	0	0	0	Alive	3
40	2018	1	17	2)Central	2)Secondary	1	0	0	0	E101	0	0	0	0	0	0	0	0	0	0	0	0	0	0	0	Alive	4
41	2018	1	17	2)Central	2)Secondary	1	0	0	0	E101	0	0	0	0	0	0	0	0	0	0	1	0	0	0	0	Alive	4
42	2019	1	17	2)Central	2)Secondary	0	1	0	0	E111	0	0	0	0	0	0	0	0	0	0	0	0	0	0	0	Alive	6
43	2019	1	17	2)Central	2)Secondary	1	0	0	0	E101	0	0	0	0	0	0	0	0	0	0	0	0	0	0	0	Alive	2
44	2019	1	17	2)Central	2)Secondary	1	0	0	0	E101	0	0	0	0	0	0	0	0	0	0	1	0	0	0	0	Alive	4
45	2016	2	16	5)South	3)Tertiary	1	0	0	0	E101	0	0	0	0	0	0	0	0	0	0	1	0	0	0	0	Alive	4
46	2017	2	17	5)South	3)Tertiary	0	1	0	0	E111	0	0	0	0	0	0	0	0	0	0	1	0	0	0	0	Alive	4
47	2016	1	9	3)NE	3)Tertiary	0	1	0	0	E111	0	0	0	0	0	0	0	0	1	0	1	0	1	0	0	Alive	9
48	2021	1	14	3)NE	2)Secondary	1	0	0	0	E101	0	0	0	0	0	0	0	0	0	0	0	0	0	0	0	Alive	7
49	2020	1	12	1)BKK	4)Private	1	0	0	0	E101	0	0	0	0	0	0	0	0	0	0	0	0	0	0	0	Alive	0
50	2020	1	12	1)BKK	3)Tertiary	1	0	0	0	E101	0	0	0	0	0	1	0	0	1	0	1	0	1	0	0	Alive	44
51	2023	2	12	2)Central	2)Secondary	0	1	0	0	E111	0	0	0	0	0	0	0	0	0	0	1	0	0	1	0	Alive	11
52	2021	1	10	1)BKK	4)Private	0	1	0	0	E111	0	0	0	0	0	0	0	0	0	0	1	0	0	0	0	Alive	3
53	2021	1	10	2)Central	3)Tertiary	0	0	0	1	E131E141	0	0	0	0	0	1	0	0	0	0	0	0	0	0	0	Alive	14
54	2021	1	10	2)Central	3)Tertiary	1	0	0	0	E101	0	0	0	0	0	0	0	0	0	0	0	0	0	0	0	Alive	12
55	2022	1	11	1)BKK	4)Private	1	0	0	0	E101	0	0	0	0	0	0	0	0	0	0	0	0	0	0	0	Alive	4
56	2022	1	11	1)BKK	4)Private	1	0	0	0	E101	0	0	0	0	0	0	0	0	0	0	0	0	0	0	0	Alive	2
57	2022	1	11	1)BKK	4)Private	1	0	0	0	E101	0	0	0	0	0	0	0	0	0	0	0	0	0	0	0	Alive	4
58	2023	2	12	5)South	2)Secondary	1	0	0	0	E101	0	0	0	0	0	0	0	0	0	0	0	0	0	0	0	Alive	11
59	2016	2	10	5)South	2)Secondary	1	0	0	0	E101	0	0	0	0	0	0	0	0	0	0	0	0	0	0	0	Alive	4
60	2017	2	10	5)South	2)Secondary	1	0	0	0	E101	0	0	0	0	0	0	0	0	0	0	0	0	0	0	0	Alive	5
61	2017	2	10	5)South	2)Secondary	1	0	0	0	E101	0	0	0	0	0	0	0	0	0	0	0	0	0	0	0	Alive	6
62	2018	2	12	5)South	2)Secondary	1	0	0	0	E101	0	0	0	0	0	0	0	0	0	0	1	0	0	0	0	Alive	3
63	2018	2	12	5)South	2)Secondary	1	0	0	0	E101	0	0	0	0	0	0	0	0	0	0	1	0	0	0	0	Alive	6
64	2018	2	12	5)South	2)Secondary	1	0	0	0	E101	0	0	0	0	0	0	0	0	0	0	0	0	0	0	0	Alive	2
65	2018	2	12	5)South	2)Secondary	1	0	0	0	E101	0	0	0	0	0	0	0	0	0	0	1	0	0	0	0	Alive	8
66	2019	2	12	5)South	2)Secondary	1	0	0	0	E101	0	0	0	0	0	0	0	0	0	0	0	0	0	0	0	Alive	5
67	2023	2	16	5)South	2)Secondary	0	1	0	0	E111	0	0	0	0	0	0	0	0	0	0	0	0	0	0	0	Alive	3
68	2020	2	14	5)South	2)Secondary	1	0	0	0	E101	0	0	0	0	0	0	0	0	0	0	0	0	0	0	0	Alive	6
69	2022	2	15	5)South	2)Secondary	0	1	0	0	E111	0	0	0	0	0	0	0	0	0	0	0	0	0	1	0	Alive	8
70	2022	2	16	5)South	2)Secondary	0	1	0	0	E111	0	0	0	0	0	0	0	0	0	0	1	0	1	1	0	Alive	19
71	2017	1	11	4)North	3)Tertiary	0	0	0	1	E131E141	0	0	0	0	0	0	0	0	0	0	1	0	0	0	0	Alive	4
72	2018	2	10	4)North	3)Tertiary	1	0	0	0	E101	0	0	0	0	0	0	0	0	0	0	0	0	0	0	0	Alive	7
73	2017	2	9	1)BKK	3)Tertiary	1	0	0	0	E101	0	0	0	0	0	0	0	0	0	0	0	0	0	0	0	Alive	4
74	2020	2	12	4)North	3)Tertiary	1	0	0	0	E101	0	0	0	0	0	0	0	0	0	0	1	0	0	0	0	Alive	5
75	2016	2	8	4)North	2)Secondary	1	0	0	0	E101	0	0	0	0	0	0	0	0	0	0	0	0	0	0	0	Alive	2
76	2016	2	8	4)North	3)Tertiary	0	1	0	0	E111	0	0	0	0	0	0	0	0	0	0	0	0	0	0	0	Alive	7
77	2022	2	14	4)North	3)Tertiary	1	0	0	0	E101	0	0	0	0	0	0	0	0	0	0	0	0	0	0	0	Alive	4
78	2022	2	13	4)North	3)Tertiary	1	0	0	0	E101	0	0	0	0	0	0	0	0	0	0	0	0	0	0	0	Alive	4
79	2022	2	13	4)North	3)Tertiary	1	0	0	0	E101	0	0	0	0	0	0	0	0	0	0	0	0	0	0	0	Alive	3
80	2023	2	14	4)North	3)Tertiary	1	0	0	0	E101	0	0	0	0	0	0	0	0	0	0	1	0	0	0	0	Alive	4
81	2023	2	14	4)North	3)Tertiary	0	1	0	0	E111	0	0	0	0	0	0	0	0	0	0	0	0	0	0	0	Alive	8
82	2021	2	12	4)North	3)Tertiary	1	0	0	0	E101	0	0	0	0	0	0	0	0	0	0	0	0	0	0	0	Alive	3
83	2021	2	12	4)North	3)Tertiary	1	0	0	0	E101	0	0	0	0	0	0	0	0	0	0	0	0	0	0	0	Alive	7
84	2022	2	13	4)North	3)Tertiary	1	0	0	0	E101	0	0	0	0	0	0	0	0	0	0	1	0	0	0	0	Alive	5
85	2023	2	14	4)North	3)Tertiary	1	0	0	0	E101	0	0	0	0	0	0	0	0	0	0	0	0	0	0	0	Alive	3
86	2023	2	14	4)North	3)Tertiary	1	0	0	0	E101	0	0	0	0	0	0	0	0	0	0	0	0	0	0	0	Alive	3
87	2023	2	15	4)North	2)Secondary	1	0	0	0	E101	0	0	0	0	0	0	0	0	0	0	1	0	0	0	0	Alive	4
88	2023	2	15	4)North	2)Secondary	1	0	0	0	E101	0	0	0	0	0	0	0	0	0	0	1	0	0	0	0	Alive	4
89	2023	2	15	4)North	2)Secondary	1	0	0	0	E101	0	0	0	0	0	0	0	0	0	0	1	0	0	0	0	Alive	3
90	2020	2	12	4)North	3)Tertiary	1	0	0	0	E101	0	0	0	0	0	0	0	0	0	0	0	0	0	0	0	Alive	5
91	2020	2	12	4)North	2)Secondary	1	0	0	0	E101	0	0	0	0	0	0	0	0	0	0	0	0	0	0	0	Alive	1
92	2020	2	12	4)North	3)Tertiary	0	1	0	0	E111	0	0	0	0	0	0	0	0	0	0	1	0	0	0	0	Alive	2
93	2021	2	13	4)North	3)Tertiary	1	0	0	0	E101	0	0	0	0	0	0	0	0	0	0	1	0	0	0	0	Alive	6
94	2021	2	13	4)North	3)Tertiary	1	0	0	0	E101	0	0	0	0	0	0	0	0	0	0	0	0	0	0	0	Alive	4
95	2022	2	13	4)North	3)Tertiary	1	0	0	0	E101	0	0	0	0	0	0	0	0	0	0	0	0	0	0	0	Alive	5
96	2023	2	15	4)North	3)Tertiary	1	0	0	0	E101	0	0	0	0	0	0	0	0	0	0	1	0	0	0	0	Alive	3
97	2021	1	13	3)NE	3)Tertiary	0	1	0	0	E111	0	0	0	0	0	0	0	0	0	0	0	0	0	0	0	Alive	7
98	2015	2	3	1)BKK	4)Private	1	0	0	0	E101	0	0	0	0	0	0	0	0	0	0	1	0	0	0	0	Alive	6
99	2022	2	17	2)Central	3)Tertiary	0	1	0	0	E111	0	0	0	0	0	1	0	0	0	0	1	0	0	1	0	Alive	10
100	2016	2	12	3)NE	2)Secondary	1	0	0	0	E101	0	0	0	0	0	0	0	0	0	0	0	0	0	0	0	Alive	0
101	2016	2	12	3)NE	2)Secondary	1	0	0	0	E101	0	0	0	0	0	0	0	0	0	0	0	0	0	0	0	Alive	12
102	2016	2	12	3)NE	2)Secondary	1	0	0	0	E101	0	0	0	0	0	0	0	0	0	0	1	0	0	0	0	Alive	5
103	2021	2	15	2)Central	2)Secondary	1	0	0	0	E101	0	0	0	0	0	0	0	0	0	0	1	0	0	0	0	Alive	3
104	2022	2	16	2)Central	2)Secondary	0	1	0	0	E111	0	0	0	0	0	0	0	0	0	0	0	0	0	0	0	Alive	10
105	2015	2	11	3)NE	2)Secondary	1	0	0	0	E101	0	0	0	0	0	0	0	0	0	0	1	0	0	0	0	Alive	5
106	2015	2	11	3)NE	1)Primary	0	1	0	0	E111	0	0	0	0	0	0	0	0	0	0	1	0	0	0	0	Alive	5
107	2017	2	13	3)NE	1)Primary	1	0	0	0	E101	0	0	0	0	0	0	0	0	1	0	0	0	1	0	0	Alive	8
108	2017	2	14	3)NE	1)Primary	0	1	0	0	E111	0	0	0	0	0	0	0	0	0	0	0	0	0	0	0	Alive	5
109	2018	2	14	3)NE	1)Primary	1	0	0	0	E101	0	0	0	0	0	0	0	0	0	0	0	0	0	0	0	Alive	14
110	2018	2	14	3)NE	1)Primary	1	0	0	0	E101	0	0	0	0	0	0	0	0	0	0	0	0	0	0	0	Alive	3
111	2018	2	14	3)NE	1)Primary	1	0	0	0	E101	0	0	0	0	0	0	0	0	0	0	1	0	0	0	0	Alive	6
112	2019	2	15	3)NE	2)Secondary	1	0	0	0	E101	0	0	0	0	0	0	0	0	0	0	0	0	0	0	0	Alive	4
113	2019	2	15	3)NE	1)Primary	1	0	0	0	E101	0	0	0	0	0	0	0	0	0	0	1	0	0	0	0	Alive	2
114	2019	2	15	3)NE	2)Secondary	1	0	0	0	E101	0	0	0	0	0	0	0	0	0	0	1	0	0	0	0	Alive	8
115	2019	2	15	3)NE	1)Primary	0	0	0	1	E131E141	0	0	0	0	0	0	0	0	0	0	1	0	0	0	0	Alive	2
116	2019	2	15	3)NE	1)Primary	0	1	0	0	E111	0	0	0	0	0	0	0	0	0	0	0	0	0	0	0	Alive	6
117	2019	2	16	1)BKK	3)Tertiary	1	0	0	0	E101	0	0	0	0	0	0	0	0	0	0	1	0	0	0	0	Alive	3
118	2019	2	16	3)NE	1)Primary	1	0	0	0	E101	0	0	0	0	0	0	0	0	0	0	1	0	0	0	0	Alive	4
119	2020	2	16	3)NE	1)Primary	1	0	0	0	E101	0	0	0	0	0	0	0	0	0	0	1	0	0	0	0	Alive	4
120	2020	2	16	3)NE	1)Primary	0	1	0	0	E111	0	0	0	0	0	0	0	0	0	0	0	0	0	0	0	Alive	5
121	2020	2	16	3)NE	2)Secondary	1	0	0	0	E101	0	0	0	0	0	0	0	0	0	0	1	0	0	0	0	Alive	5
122	2020	2	16	3)NE	2)Secondary	1	0	0	0	E101	0	0	0	0	0	0	0	0	0	0	1	0	0	0	0	Alive	4
123	2020	2	16	3)NE	2)Secondary	0	1	0	0	E111	0	0	0	0	0	0	0	0	0	0	0	0	0	0	0	Alive	5
124	2020	2	17	3)NE	2)Secondary	1	0	0	0	E101	0	0	0	0	0	0	0	0	0	0	1	0	0	1	0	Alive	4
125	2021	2	17	3)NE	2)Secondary	0	0	0	1	E131E141	0	0	0	0	0	0	0	0	0	0	0	0	0	0	0	Alive	11
126	2021	2	17	3)NE	2)Secondary	1	0	0	0	E101	0	0	0	0	0	0	0	0	0	0	1	0	0	0	0	Alive	8
127	2016	2	17	5)South	3)Tertiary	1	0	0	0	E101	0	0	0	0	0	0	0	0	0	0	0	0	0	0	0	Alive	4
128	2016	1	6	2)Central	3)Tertiary	1	0	0	0	E101	0	0	0	0	0	0	0	0	0	0	0	0	0	0	0	Alive	6
129	2017	1	7	1)BKK	3)Tertiary	1	0	0	0	E101	0	0	0	0	0	0	0	0	0	0	0	0	0	0	0	Alive	4
130	2018	1	8	1)BKK	3)Tertiary	1	0	0	0	E101	0	0	0	0	0	0	0	0	0	0	0	0	0	0	0	Alive	11
131	2019	1	8	1)BKK	3)Tertiary	1	0	0	0	E101	0	0	0	0	0	0	0	0	0	0	0	0	0	0	0	Alive	6
132	2022	1	11	1)BKK	3)Tertiary	1	0	0	0	E101	0	0	0	0	0	0	0	0	0	0	0	1	1	0	0	Alive	7
133	2022	1	12	1)BKK	3)Tertiary	1	0	0	0	E101	0	0	0	0	0	0	0	0	0	0	0	0	0	0	0	Alive	11
134	2022	2	12	2)Central	3)Tertiary	1	0	0	0	E101	0	0	0	0	0	0	0	0	0	0	0	0	0	0	0	Alive	7
135	2020	1	10	2)Central	3)Tertiary	1	0	0	0	E101	0	0	0	0	0	0	0	0	0	0	1	0	0	0	0	Alive	1
136	2020	1	10	1)BKK	3)Tertiary	0	1	0	0	E111	0	0	0	0	0	0	0	0	0	0	1	0	0	0	0	Alive	1
137	2020	1	10	1)BKK	3)Tertiary	1	0	0	0	E101	0	0	0	0	0	0	0	0	0	0	1	0	0	0	0	Alive	8
138	2021	1	11	4)North	2)Secondary	1	0	0	0	E101	1	0	0	0	0	0	0	0	0	0	0	0	0	0	0	Alive	1
139	2021	1	11	4)North	2)Secondary	1	0	0	0	E101	0	0	0	0	0	0	0	0	0	0	1	0	0	0	0	Alive	12
140	2018	2	15	2)Central	3)Tertiary	0	1	0	0	E111	0	0	0	0	0	0	0	0	0	0	1	0	0	1	0	Alive	12
141	2021	1	15	2)Central	2)Secondary	0	1	0	0	E111	0	0	0	0	0	0	0	0	0	0	1	0	0	0	0	Alive	4
142	2016	2	9	2)Central	3)Tertiary	1	0	0	0	E101	0	0	0	0	0	0	0	0	0	1	0	0	1	0	0	Alive	15
143	2021	2	14	2)Central	2)Secondary	1	0	0	0	E101	0	0	0	0	0	0	0	0	0	0	0	0	0	0	0	Alive	8
144	2018	2	13	1)BKK	3)Tertiary	1	0	0	0	E101	0	0	0	0	0	0	0	0	0	0	0	0	0	0	0	Alive	5
145	2015	1	9	3)NE	1)Primary	0	1	0	0	E111	0	0	0	0	0	0	0	0	0	0	0	0	0	0	0	Alive	11
146	2017	1	12	3)NE	1)Primary	0	1	0	0	E111	0	0	0	0	0	0	0	0	0	0	1	0	0	0	0	Alive	7
147	2018	1	12	3)NE	1)Primary	1	0	0	0	E101	0	0	0	0	0	0	0	0	0	0	0	0	0	0	0	Alive	2
148	2023	2	16	3)NE	3)Tertiary	1	0	0	0	E101	0	0	0	0	0	0	0	0	0	0	1	0	0	1	0	Alive	9
149	2019	2	13	3)NE	3)Tertiary	1	0	0	0	E101	0	0	0	0	0	0	0	0	0	0	0	0	0	0	0	Alive	10
150	2020	2	15	3)NE	3)Tertiary	1	0	0	0	E101	0	0	0	0	0	0	0	0	0	0	0	0	0	0	0	Alive	3
151	2020	2	15	3)NE	3)Tertiary	1	0	0	0	E101	0	0	0	0	0	0	0	0	0	0	1	0	0	1	0	Alive	5
152	2021	2	15	3)NE	3)Tertiary	1	0	0	0	E101	0	0	0	0	0	0	0	0	0	0	1	0	0	0	0	Alive	3
153	2021	2	16	3)NE	3)Tertiary	1	0	0	0	E101	0	0	0	0	0	0	0	0	0	0	1	0	0	0	0	Alive	3
154	2022	2	16	3)NE	3)Tertiary	1	0	0	0	E101	0	0	0	0	0	0	0	0	0	0	0	0	0	1	0	Alive	3
155	2022	2	16	3)NE	3)Tertiary	1	0	0	0	E101	0	0	0	0	0	0	0	0	0	0	1	0	0	0	0	Alive	5
156	2022	2	17	3)NE	3)Tertiary	1	0	0	0	E101	0	0	0	0	0	0	0	0	0	0	0	0	0	1	0	Alive	4
157	2018	2	16	5)South	3)Tertiary	1	0	0	0	E101	0	0	0	0	0	0	0	0	0	0	1	0	0	0	0	Alive	4
158	2017	2	14	1)BKK	3)Tertiary	1	0	0	0	E101	0	0	0	0	0	0	0	0	0	0	0	0	0	0	0	Alive	9
159	2017	2	15	1)BKK	3)Tertiary	1	0	0	0	E101	0	0	0	0	0	0	0	0	0	0	1	0	0	0	0	Alive	7
160	2019	2	17	1)BKK	3)Tertiary	1	0	0	0	E101	0	0	0	0	0	0	0	0	0	0	1	0	0	0	0	Alive	5
161	2020	2	17	1)BKK	4)Private	1	0	0	0	E101	0	0	0	0	0	0	0	0	0	0	0	0	0	0	0	Alive	6
162	2016	1	14	1)BKK	4)Private	1	0	0	0	E101	0	0	0	0	0	0	0	0	0	0	0	0	0	0	0	Alive	6
163	2017	1	14	4)North	2)Secondary	1	0	0	0	E101	0	0	0	0	0	0	0	0	0	0	0	0	0	0	0	Alive	6
164	2016	1	13	2)Central	3)Tertiary	0	1	0	0	E111	0	0	0	0	0	1	0	0	0	0	1	0	0	0	0	Alive	9
165	2018	2	13	2)Central	3)Tertiary	1	0	0	0	E101	0	0	0	0	0	0	0	0	0	0	0	0	0	0	0	Alive	3
166	2019	2	14	2)Central	3)Tertiary	1	0	0	0	E101	0	0	0	0	0	0	0	0	1	0	0	0	1	0	0	Alive	17
167	2015	1	12	3)NE	2)Secondary	1	0	0	0	E101	0	0	0	0	0	0	0	0	0	0	0	0	0	0	0	Alive	9
168	2015	1	12	3)NE	3)Tertiary	1	0	0	0	E101	0	0	0	0	0	0	0	0	0	0	1	0	0	1	0	Alive	14
169	2015	1	12	3)NE	1)Primary	1	0	0	0	E101	0	0	0	0	0	0	0	0	0	0	0	0	0	0	0	Alive	10
170	2015	1	13	3)NE	3)Tertiary	1	0	0	0	E101	0	0	0	0	0	0	0	0	0	0	1	0	0	0	0	Alive	3
171	2015	1	13	3)NE	3)Tertiary	1	0	0	0	E101	0	0	0	0	0	0	0	0	0	0	1	0	0	1	0	Alive	10
172	2015	1	13	3)NE	3)Tertiary	1	0	0	0	E101	0	0	0	0	0	0	0	0	0	0	1	0	0	1	0	Alive	5
173	2016	1	13	3)NE	3)Tertiary	1	0	0	0	E101	0	0	0	0	0	0	0	0	0	0	0	0	0	0	0	Alive	9
174	2016	1	13	3)NE	3)Tertiary	1	0	0	0	E101	0	0	0	0	0	0	0	0	0	0	0	0	0	0	0	Alive	4
175	2016	1	14	3)NE	2)Secondary	1	0	0	0	E101	0	0	0	0	1	0	0	0	0	1	0	0	1	0	0	Alive	12
176	2016	1	14	3)NE	3)Tertiary	1	0	0	0	E101	0	0	0	1	0	0	0	0	0	0	1	0	0	1	0	Alive	2
177	2016	1	14	3)NE	2)Secondary	1	0	0	0	E101	0	0	0	0	0	0	0	0	0	0	0	0	0	0	0	Alive	7
178	2016	1	14	3)NE	1)Primary	1	0	0	0	E101	0	0	0	0	0	0	0	0	0	0	1	0	0	1	0	Alive	0
179	2016	1	14	3)NE	3)Tertiary	1	0	0	0	E101	0	0	0	0	0	0	0	0	0	0	1	0	0	1	0	Alive	7
180	2016	1	14	3)NE	3)Tertiary	1	0	0	0	E101	0	0	0	0	0	0	0	0	0	0	0	0	0	0	0	Alive	31
181	2017	1	14	3)NE	3)Tertiary	1	0	0	0	E101	0	0	0	0	0	0	0	0	0	0	0	0	0	0	0	Alive	6
182	2017	1	15	3)NE	1)Primary	1	0	0	0	E101	0	0	0	0	0	0	0	0	0	0	0	0	0	1	0	Alive	0
183	2017	1	15	3)NE	3)Tertiary	0	1	0	0	E111	0	0	0	0	0	0	0	0	0	0	1	0	0	1	0	Alive	5
184	2017	1	15	5)South	3)Tertiary	1	0	0	0	E101	0	0	0	0	0	0	0	0	0	0	1	0	0	1	0	Alive	9
185	2017	1	15	5)South	2)Secondary	1	0	0	0	E101	0	0	0	0	0	0	0	0	0	0	1	0	0	1	0	Alive	4
186	2018	1	15	5)South	2)Secondary	1	0	0	0	E101	0	0	0	0	0	0	0	0	0	0	1	0	0	0	0	Alive	11
187	2018	1	15	5)South	2)Secondary	1	0	0	0	E101	0	0	0	0	0	0	0	0	0	0	1	0	0	0	0	Alive	5
188	2018	1	15	5)South	2)Secondary	1	0	0	0	E101	0	0	0	0	0	0	0	0	0	0	0	0	0	0	0	Alive	2
189	2018	1	16	5)South	2)Secondary	1	0	0	0	E101	0	0	0	0	0	0	0	0	0	0	1	0	0	0	0	Alive	3
190	2018	1	16	5)South	3)Tertiary	1	0	0	0	E101	0	0	0	0	0	0	0	0	0	0	1	0	0	1	0	Alive	7
191	2019	1	17	3)NE	3)Tertiary	1	0	0	0	E101	0	0	0	0	0	0	0	0	0	0	0	0	0	1	0	Alive	4
192	2019	1	17	3)NE	3)Tertiary	1	0	0	0	E101	0	0	0	0	0	0	0	0	0	0	0	0	0	1	0	Alive	3
193	2019	1	17	3)NE	1)Primary	1	0	0	0	E101	0	0	0	0	0	0	0	0	0	0	1	0	0	0	0	Alive	2
194	2020	1	17	3)NE	1)Primary	1	0	0	0	E101	0	0	0	0	0	0	0	0	0	0	1	0	0	0	0	Alive	2
195	2020	1	17	3)NE	1)Primary	0	1	0	0	E111	0	0	0	0	0	0	0	0	0	0	1	0	0	0	0	Alive	5
196	2015	1	6	2)Central	3)Tertiary	1	0	0	0	E101	0	0	0	0	0	0	0	0	0	0	1	0	0	0	0	Alive	17
197	2021	1	12	2)Central	3)Tertiary	1	0	0	0	E101	0	0	0	0	0	0	0	0	0	0	1	0	0	0	0	Alive	8
198	2016	2	9	3)NE	3)Tertiary	0	1	0	0	E111	0	0	0	0	0	0	0	0	0	0	1	0	0	0	0	Alive	12
199	2018	2	12	3)NE	3)Tertiary	1	0	0	0	E101	0	0	0	0	0	0	0	0	0	0	0	0	0	0	0	Alive	3
200	2015	2	15	2)Central	3)Tertiary	1	0	0	0	E101	0	0	0	0	0	0	0	0	0	0	0	0	0	0	0	Alive	4
201	2016	2	16	2)Central	3)Tertiary	0	1	0	0	E111	0	0	0	0	0	0	0	0	0	0	0	0	0	0	0	Alive	6
202	2017	2	17	2)Central	3)Tertiary	0	1	0	0	E111	0	0	0	0	0	0	0	0	0	0	0	0	0	0	0	Alive	7
203	2017	2	17	2)Central	3)Tertiary	1	0	0	0	E101	0	0	0	0	1	0	0	0	0	1	0	0	1	0	0	Alive	7
204	2016	1	16	2)Central	3)Tertiary	0	1	0	0	E111	0	0	0	0	0	0	0	0	0	0	0	0	0	0	0	Alive	3
205	2016	1	17	2)Central	3)Tertiary	1	0	0	0	E101	0	0	0	0	0	0	0	0	0	0	1	0	0	0	0	Alive	2
206	2015	2	15	2)Central	3)Tertiary	1	0	0	0	E101	0	0	0	0	0	0	0	0	0	0	0	0	0	0	0	Alive	3
207	2015	2	15	2)Central	3)Tertiary	1	0	0	0	E101	0	0	0	0	0	0	0	0	0	0	0	0	0	1	0	Alive	11
208	2015	2	15	2)Central	3)Tertiary	1	0	0	0	E101	0	0	0	0	0	0	0	0	0	0	1	0	0	0	0	Alive	2
209	2015	2	15	2)Central	3)Tertiary	1	0	0	0	E101	0	0	0	0	0	0	0	0	0	0	0	0	0	0	0	Alive	6
210	2016	2	16	2)Central	3)Tertiary	0	1	0	0	E111	0	0	0	0	0	0	0	0	0	0	1	0	0	0	0	Alive	4
211	2016	2	16	2)Central	3)Tertiary	1	0	0	0	E101	0	0	0	0	0	0	0	0	1	0	0	0	1	0	0	Death	4
212	2017	1	17	2)Central	3)Tertiary	1	0	0	0	E101	0	0	0	0	0	0	0	0	0	0	0	0	0	0	0	Alive	2
213	2019	1	9	3)NE	2)Secondary	1	0	0	0	E101	0	0	0	0	0	0	0	0	0	0	1	0	0	1	0	Alive	13
214	2021	1	11	3)NE	1)Primary	1	0	0	0	E101	0	0	0	0	0	0	0	0	1	0	1	0	1	0	0	Alive	7
215	2021	1	12	3)NE	2)Secondary	1	0	0	0	E101	0	0	0	0	0	0	0	0	0	0	0	0	0	0	0	Alive	3
216	2022	1	13	3)NE	1)Primary	0	1	0	0	E111	0	0	0	0	0	0	0	0	0	0	0	0	0	0	0	Alive	9
217	2017	1	13	3)NE	3)Tertiary	0	1	0	0	E111	0	0	0	0	0	0	0	0	0	0	1	0	0	0	0	Alive	6
218	2018	1	15	3)NE	3)Tertiary	1	0	0	0	E101	0	0	0	0	0	0	0	0	0	0	0	0	0	0	0	Alive	3
219	2020	1	16	3)NE	2)Secondary	0	1	0	0	E111	0	0	0	0	0	0	0	0	0	0	0	0	0	0	0	Alive	1
220	2020	1	17	3)NE	2)Secondary	1	0	0	0	E101	0	0	0	0	0	0	0	0	0	0	1	0	0	0	0	Alive	9
221	2021	1	17	3)NE	2)Secondary	1	0	0	0	E101	0	0	0	0	0	0	0	0	0	0	0	0	0	0	0	Alive	3
222	2023	2	9	2)Central	3)Tertiary	1	0	0	0	E101	0	0	0	0	0	0	0	0	0	0	0	0	0	0	0	Alive	5
223	2023	1	8	2)Central	3)Tertiary	1	0	0	0	E101	0	0	0	0	0	0	0	0	0	0	1	0	0	0	0	Alive	6
224	2022	2	8	4)North	2)Secondary	1	0	0	0	E101	0	0	0	0	0	0	0	0	0	0	0	0	0	0	0	Alive	13
225	2015	2	16	3)NE	2)Secondary	1	0	0	0	E101	0	0	0	0	0	0	0	0	0	0	1	0	0	1	0	Alive	14
226	2015	2	17	3)NE	2)Secondary	1	0	0	0	E101	0	0	0	0	0	0	0	0	0	0	0	0	0	0	0	Alive	5
227	2019	2	16	3)NE	3)Tertiary	0	1	0	0	E111	0	0	0	0	0	0	0	0	0	0	1	0	0	0	0	Alive	2
228	2015	2	12	3)NE	3)Tertiary	1	0	0	0	E101	0	0	0	0	0	0	0	0	0	0	0	0	0	0	0	Alive	8
229	2015	2	13	3)NE	3)Tertiary	0	1	0	0	E111	0	0	0	0	0	0	0	0	0	0	1	0	0	0	0	Alive	16
230	2017	2	15	3)NE	1)Primary	0	1	0	0	E111	0	0	0	0	0	0	0	0	0	0	0	0	0	0	0	Alive	3
231	2018	2	15	3)NE	1)Primary	0	1	0	0	E111	0	0	0	0	0	0	0	0	0	0	0	0	0	0	0	Alive	6
232	2018	2	16	3)NE	3)Tertiary	0	1	0	0	E111	0	0	0	0	0	0	0	0	0	0	1	0	0	0	0	Alive	6
233	2020	2	17	3)NE	1)Primary	1	0	0	0	E101	0	0	0	0	0	0	0	0	0	0	1	0	0	0	0	Alive	9
234	2022	2	15	3)NE	1)Primary	1	0	0	0	E101	0	0	0	0	0	0	0	0	0	0	0	0	0	0	0	Alive	3
235	2017	1	6	4)North	2)Secondary	1	0	0	0	E101	0	0	0	0	0	0	0	0	0	0	1	0	0	1	0	Alive	19
236	2018	1	6	4)North	2)Secondary	1	0	0	0	E101	0	0	0	0	0	0	0	0	0	0	0	0	0	0	0	Alive	2
237	2022	2	9	3)NE	2)Secondary	1	0	0	0	E101	0	0	0	0	0	0	0	0	0	0	0	0	0	0	0	Alive	4
238	2016	2	16	2)Central	3)Tertiary	1	0	0	0	E101	0	0	0	0	0	0	0	0	0	0	0	0	0	0	0	Alive	2
239	2016	2	16	2)Central	3)Tertiary	1	0	0	0	E101	0	0	0	0	0	0	0	0	0	0	0	0	0	0	0	Alive	5
240	2017	2	15	4)North	3)Tertiary	0	0	0	1	E131E141	0	0	0	0	0	0	0	0	0	0	1	0	0	1	0	Alive	10
241	2018	2	16	4)North	2)Secondary	0	1	0	0	E111	0	0	0	0	0	0	0	0	0	0	0	0	0	0	0	Alive	3
242	2018	2	16	4)North	2)Secondary	0	0	0	1	E131E141	0	0	0	0	0	0	0	0	0	0	0	0	0	0	0	Alive	4
243	2018	2	16	4)North	3)Tertiary	0	0	0	1	E131E141	0	0	0	0	0	0	0	0	0	0	1	0	0	0	0	Alive	3
244	2018	2	16	4)North	3)Tertiary	0	0	0	1	E131E141	0	0	0	0	0	0	0	0	0	0	0	0	0	0	0	Alive	8
245	2021	2	15	4)North	2)Secondary	1	0	0	0	E101	0	0	0	0	0	0	0	0	0	0	0	0	0	0	0	Alive	5
246	2020	2	6	5)South	3)Tertiary	1	0	0	0	E101	0	0	0	0	0	0	0	0	0	0	0	0	0	0	0	Alive	11
247	2017	2	0	5)South	2)Secondary	0	0	0	1	E131E141	0	0	0	0	0	0	0	0	0	0	0	0	0	0	0	Alive	0
248	2015	1	17	2)Central	3)Tertiary	0	1	0	0	E111	0	0	0	0	0	0	0	0	0	0	0	0	0	0	0	Alive	2
249	2015	1	17	2)Central	3)Tertiary	0	1	0	0	E111	0	0	0	0	0	0	0	0	0	0	1	0	0	0	0	Alive	3
250	2021	1	4	1)BKK	3)Tertiary	1	0	0	0	E101	0	0	0	0	0	0	0	0	0	0	1	0	0	0	0	Alive	9
251	2021	1	4	1)BKK	3)Tertiary	1	0	0	0	E101	0	0	0	0	0	0	0	0	0	0	0	0	0	0	0	Alive	5
252	2022	1	6	1)BKK	3)Tertiary	1	0	0	0	E101	0	0	0	0	0	0	0	0	0	0	0	0	0	0	0	Alive	13
253	2020	2	5	1)BKK	3)Tertiary	1	0	0	0	E101	0	0	0	0	0	0	0	0	0	0	1	0	0	0	0	Alive	5
254	2016	2	1	5)South	3)Tertiary	1	0	0	0	E101	0	0	0	0	0	0	0	0	0	0	0	0	0	0	0	Alive	14
255	2016	2	2	5)South	3)Tertiary	1	0	0	0	E101	0	0	0	0	0	0	0	0	0	0	0	0	0	0	0	Alive	1
256	2018	2	4	5)South	3)Tertiary	1	0	0	0	E101	0	0	0	0	0	0	0	0	0	0	0	0	0	0	0	Alive	9
257	2020	2	7	3)NE	3)Tertiary	0	1	0	0	E111	0	0	0	0	0	0	0	0	0	0	0	0	0	0	0	Alive	9
258	2020	1	11	5)South	3)Tertiary	1	0	0	0	E101	0	0	0	0	0	0	0	0	0	0	0	0	0	0	0	Alive	8
259	2020	1	11	5)South	3)Tertiary	1	0	0	0	E101	0	0	0	1	0	0	0	0	0	0	0	0	0	0	0	Alive	7
260	2021	1	12	5)South	2)Secondary	1	0	0	0	E101	0	0	0	0	0	0	0	0	0	0	0	0	0	0	0	Alive	0
261	2022	2	15	4)North	2)Secondary	1	0	0	0	E101	0	0	0	0	0	0	0	0	0	0	0	0	0	0	0	Alive	0
262	2022	2	15	4)North	2)Secondary	0	1	0	0	E111	0	0	0	0	0	0	0	0	0	0	1	0	0	0	0	Alive	8
263	2023	1	5	4)North	3)Tertiary	1	0	0	0	E101	0	0	0	0	0	0	0	0	0	0	1	0	0	0	0	Alive	11
264	2021	2	7	1)BKK	3)Tertiary	1	0	0	0	E101	0	0	0	0	0	0	0	0	0	0	1	0	0	0	0	Alive	13
265	2023	1	17	3)NE	3)Tertiary	0	1	0	0	E111	0	0	0	0	0	0	0	0	0	0	1	0	0	0	0	Alive	2
266	2020	2	13	3)NE	1)Primary	1	0	0	0	E101	0	0	0	0	0	0	0	0	0	0	0	0	0	0	0	Alive	10
267	2017	2	10	3)NE	1)Primary	1	0	0	0	E101	0	0	0	0	0	0	0	0	0	0	1	0	0	0	0	Alive	1
268	2017	2	11	3)NE	1)Primary	1	0	0	0	E101	0	0	0	0	0	0	0	0	0	0	0	0	0	0	0	Alive	6
269	2018	2	11	3)NE	1)Primary	1	0	0	0	E101	0	0	0	0	0	0	0	0	0	0	0	0	0	0	0	Alive	8
270	2018	2	11	3)NE	1)Primary	1	0	0	0	E101	0	0	0	0	0	0	0	0	0	0	0	0	0	0	0	Alive	5
271	2018	2	11	3)NE	1)Primary	1	0	0	0	E101	0	0	0	0	0	0	0	0	0	0	0	0	0	0	0	Alive	25
272	2018	2	12	3)NE	1)Primary	1	0	0	0	E101	0	0	0	0	0	0	0	0	0	0	0	0	0	0	0	Alive	5
273	2018	2	12	3)NE	1)Primary	1	0	0	0	E101	0	0	0	0	0	0	0	0	0	0	0	0	0	0	0	Alive	14
274	2018	2	12	3)NE	1)Primary	1	0	0	0	E101	0	0	0	0	0	0	0	0	0	0	0	0	0	0	0	Alive	16
275	2018	2	12	3)NE	1)Primary	1	0	0	0	E101	0	0	0	0	0	0	0	0	0	0	0	0	0	0	0	Alive	5
276	2018	2	12	3)NE	1)Primary	1	0	0	0	E101	0	0	0	0	0	0	0	0	0	0	0	0	0	0	0	Alive	4
277	2018	2	12	3)NE	1)Primary	1	0	0	0	E101	0	0	0	0	0	0	0	0	0	0	0	0	0	0	0	Alive	5
278	2018	2	12	3)NE	1)Primary	1	0	0	0	E101	0	0	0	0	0	0	0	0	0	0	0	0	0	0	0	Alive	3
279	2019	2	12	3)NE	1)Primary	1	0	0	0	E101	0	0	0	0	0	0	0	0	0	0	0	0	0	0	0	Alive	3
280	2019	2	12	3)NE	1)Primary	1	0	0	0	E101	0	0	0	0	0	0	0	0	0	0	0	0	0	0	0	Alive	4
281	2019	2	12	3)NE	1)Primary	1	0	0	0	E101	0	0	0	0	0	0	0	0	0	0	0	0	0	0	0	Alive	4
282	2019	2	12	3)NE	1)Primary	1	0	0	0	E101	0	0	0	0	0	0	0	0	0	0	0	0	0	0	0	Alive	3
283	2019	2	12	3)NE	1)Primary	1	0	0	0	E101	0	0	0	0	0	0	0	0	0	0	0	0	0	0	0	Alive	4
284	2019	2	12	3)NE	1)Primary	1	0	0	0	E101	0	0	0	0	0	0	0	0	0	0	0	0	0	0	0	Alive	7
285	2019	2	13	3)NE	1)Primary	1	0	0	0	E101	0	0	0	0	0	0	0	0	0	0	0	0	0	0	0	Alive	6
286	2019	2	13	3)NE	1)Primary	1	0	0	0	E101	0	0	0	0	0	0	0	0	0	0	0	0	0	0	0	Alive	6
287	2019	2	13	3)NE	3)Tertiary	1	0	0	0	E101	0	0	0	0	0	0	0	0	0	0	1	0	0	1	0	Alive	5
288	2019	2	13	3)NE	1)Primary	1	0	0	0	E101	0	0	0	0	0	0	0	0	0	0	0	0	0	1	0	Alive	0
289	2019	2	13	3)NE	3)Tertiary	1	0	0	0	E101	0	0	0	0	0	0	0	0	0	0	0	0	0	1	0	Alive	6
290	2019	2	13	3)NE	1)Primary	1	0	0	0	E101	0	0	0	0	0	0	0	0	0	0	0	0	0	0	0	Alive	4
291	2019	2	13	3)NE	1)Primary	1	0	0	0	E101	0	0	0	0	0	0	0	0	0	0	0	0	0	1	0	Alive	0
292	2019	2	13	3)NE	3)Tertiary	1	0	0	0	E101	0	0	0	0	0	0	0	0	0	0	1	0	0	1	0	Alive	5
293	2020	2	13	3)NE	3)Tertiary	1	0	0	0	E101	0	0	0	0	0	0	0	0	0	0	1	0	0	0	0	Alive	5
294	2020	2	13	3)NE	3)Tertiary	0	1	0	0	E111	0	0	0	0	0	0	0	0	0	0	1	0	0	0	0	Alive	4
295	2020	2	13	3)NE	3)Tertiary	1	0	0	0	E101	0	0	0	0	0	0	0	0	0	0	1	0	0	0	0	Alive	4
296	2020	2	14	3)NE	3)Tertiary	0	0	0	1	E131E141	0	0	0	0	0	0	0	0	0	0	1	0	0	0	0	Alive	4
297	2020	2	14	3)NE	3)Tertiary	1	0	0	0	E101	0	0	0	0	0	0	0	0	0	0	1	0	0	0	0	Alive	4
298	2020	2	14	3)NE	3)Tertiary	1	0	0	0	E101	0	0	0	0	0	0	0	0	0	0	1	0	0	0	0	Alive	4
299	2020	2	14	3)NE	3)Tertiary	0	1	0	0	E111	0	0	0	0	0	0	0	0	0	0	1	0	0	0	0	Alive	2
300	2020	2	14	3)NE	3)Tertiary	1	0	0	0	E101	0	0	0	0	0	0	0	0	0	0	1	0	0	0	0	Alive	4
301	2020	2	14	3)NE	3)Tertiary	1	0	0	0	E101	0	0	0	0	0	0	0	0	0	0	0	0	0	1	0	Alive	14
302	2020	2	14	3)NE	3)Tertiary	1	0	0	0	E101	1	0	0	0	0	0	0	0	0	0	0	0	0	0	0	Alive	49
303	2021	2	14	3)NE	3)Tertiary	1	0	0	0	E101	0	0	0	0	0	0	0	0	0	0	1	0	0	0	0	Alive	2
304	2021	2	14	3)NE	1)Primary	1	0	0	0	E101	0	0	0	0	0	0	0	0	0	0	1	0	0	0	0	Alive	5
305	2021	2	14	3)NE	3)Tertiary	1	0	0	0	E101	0	0	0	0	0	0	0	0	0	0	1	0	0	1	0	Alive	5
306	2021	2	14	3)NE	1)Primary	1	0	0	0	E101	0	0	0	0	0	0	0	0	0	0	1	0	0	0	0	Alive	4
307	2021	2	15	3)NE	1)Primary	1	0	0	0	E101	0	0	0	0	0	0	0	0	0	0	0	0	0	0	0	Alive	4
308	2021	2	15	3)NE	1)Primary	0	1	0	0	E111	0	0	0	0	0	0	0	0	0	0	1	0	0	0	0	Alive	5
309	2021	2	15	3)NE	1)Primary	1	0	0	0	E101	0	0	0	0	0	0	0	0	0	0	0	0	0	0	0	Alive	5
310	2022	2	15	3)NE	1)Primary	1	0	0	0	E101	0	0	0	0	0	0	0	0	0	0	1	0	0	0	0	Alive	4
311	2022	2	15	3)NE	1)Primary	1	0	0	0	E101	0	0	0	0	0	0	0	0	0	0	1	0	0	0	0	Alive	8
312	2022	2	15	3)NE	1)Primary	1	0	0	0	E101	0	0	0	0	0	0	0	0	0	0	1	0	0	0	0	Alive	3
313	2022	2	16	3)NE	1)Primary	1	0	0	0	E101	0	0	0	0	0	0	0	0	0	0	0	0	0	0	0	Alive	3
314	2022	2	16	3)NE	1)Primary	1	0	0	0	E101	0	0	0	0	0	0	0	0	0	0	1	0	0	0	0	Alive	3
315	2022	2	16	3)NE	1)Primary	1	0	0	0	E101	0	0	0	0	0	0	0	0	0	0	1	0	0	0	0	Alive	3
316	2023	2	16	3)NE	1)Primary	1	0	0	0	E101	0	0	0	0	0	0	0	0	0	0	1	0	0	0	0	Alive	3
317	2023	2	16	3)NE	1)Primary	1	0	0	0	E101	0	0	0	0	0	0	0	0	0	0	1	0	0	0	0	Alive	3
318	2023	2	16	3)NE	1)Primary	1	0	0	0	E101	0	0	0	0	0	0	0	0	0	0	1	0	0	0	0	Alive	2
319	2023	2	16	3)NE	1)Primary	1	0	0	0	E101	0	0	0	0	0	0	0	0	0	0	1	0	0	0	0	Alive	5
320	2023	2	17	3)NE	1)Primary	1	0	0	0	E101	0	0	0	0	0	0	0	0	0	0	1	0	0	0	0	Alive	3
321	2023	2	17	3)NE	1)Primary	1	0	0	0	E101	0	0	0	0	0	0	0	0	0	0	1	0	0	0	0	Alive	2
322	2023	2	17	3)NE	1)Primary	1	0	0	0	E101	0	0	0	0	0	0	0	0	0	0	1	0	0	0	0	Alive	5
323	2023	2	17	3)NE	1)Primary	0	1	0	0	E111	0	0	0	0	0	0	0	0	0	0	0	0	0	0	0	Alive	2
324	2019	2	11	3)NE	1)Primary	1	0	0	0	E101	0	0	0	0	0	0	0	0	0	0	0	0	0	0	0	Alive	2
325	2016	2	8	3)NE	1)Primary	1	0	0	0	E101	0	0	0	0	0	0	0	0	0	0	0	0	0	0	0	Alive	16
326	2018	2	10	3)NE	1)Primary	1	0	0	0	E101	0	0	0	0	0	0	0	0	0	0	0	0	0	0	0	Alive	7
327	2019	2	11	3)NE	1)Primary	1	0	0	0	E101	0	0	0	0	0	0	0	0	0	0	0	0	0	0	0	Alive	5
328	2019	2	11	3)NE	1)Primary	1	0	0	0	E101	0	0	0	0	0	0	0	0	0	0	0	0	0	0	0	Alive	7
329	2019	2	11	3)NE	1)Primary	1	0	0	0	E101	0	0	0	0	0	0	0	0	0	0	1	0	0	0	0	Alive	4
330	2019	2	11	3)NE	1)Primary	1	0	0	0	E101	0	0	0	0	0	0	0	0	0	0	0	0	0	0	0	Alive	7
331	2021	2	13	3)NE	1)Primary	1	0	0	0	E101	0	0	0	0	0	0	0	0	0	0	0	0	0	0	0	Alive	7
332	2021	2	13	3)NE	1)Primary	1	0	0	0	E101	0	0	0	0	0	0	0	0	0	0	0	0	0	1	0	Alive	0
333	2021	2	13	3)NE	3)Tertiary	1	0	0	0	E101	0	0	0	0	0	0	0	0	0	0	1	0	0	1	0	Alive	4
334	2023	2	15	3)NE	1)Primary	1	0	0	0	E101	0	0	0	0	0	0	0	0	0	0	1	0	0	0	0	Alive	7
335	2023	2	15	3)NE	1)Primary	1	0	0	0	E101	0	0	0	0	0	0	0	0	0	0	0	0	0	1	0	Alive	4
336	2018	1	8	3)NE	3)Tertiary	0	1	0	0	E111	0	0	0	0	0	0	0	0	0	0	1	0	0	0	0	Alive	11
337	2017	1	6	3)NE	2)Secondary	1	0	0	0	E101	0	0	0	0	0	0	0	0	0	0	1	0	0	0	0	Alive	7
338	2020	1	9	3)NE	3)Tertiary	1	0	0	0	E101	0	0	0	0	0	0	0	0	0	0	0	0	0	0	0	Alive	11
339	2020	1	10	3)NE	3)Tertiary	1	0	0	0	E101	0	0	0	0	0	0	0	0	0	0	0	0	0	0	0	Alive	7
340	2017	2	17	5)South	2)Secondary	1	0	0	0	E101	0	0	0	0	0	0	0	0	0	0	1	0	0	0	0	Alive	10
341	2022	1	12	3)NE	2)Secondary	1	0	0	0	E101	0	0	0	0	0	0	0	0	0	0	1	0	0	0	0	Alive	6
342	2023	1	12	3)NE	2)Secondary	0	1	0	0	E111	0	0	0	0	0	0	0	0	0	0	1	0	0	0	0	Alive	6
343	2023	1	13	3)NE	2)Secondary	1	0	0	0	E101	0	0	0	0	0	0	0	0	0	0	0	0	0	0	0	Alive	5
344	2019	2	6	3)NE	2)Secondary	1	0	0	0	E101	0	0	0	0	0	0	0	0	0	0	0	0	0	0	0	Alive	13
345	2019	2	6	3)NE	2)Secondary	1	0	0	0	E101	0	0	0	0	0	0	0	0	0	0	0	0	0	0	0	Alive	3
346	2021	2	8	3)NE	2)Secondary	1	0	0	0	E101	0	0	0	0	0	0	0	0	0	0	0	0	0	0	0	Alive	5
347	2021	2	9	3)NE	2)Secondary	1	0	0	0	E101	0	0	0	0	0	0	0	0	0	0	0	0	0	0	0	Alive	2
348	2023	2	10	3)NE	2)Secondary	1	0	0	0	E101	0	0	0	0	0	0	0	0	0	0	0	0	0	0	0	Alive	4
349	2023	2	10	3)NE	2)Secondary	1	0	0	0	E101	0	0	0	0	0	0	0	0	0	0	1	0	0	0	0	Alive	5
350	2017	1	7	1)BKK	3)Tertiary	1	0	0	0	E101	0	0	0	0	0	0	0	0	0	0	0	0	0	0	0	Alive	7
351	2020	1	10	3)NE	2)Secondary	1	0	0	0	E101	0	0	0	0	0	0	0	0	0	0	1	0	0	0	0	Alive	9
352	2021	1	11	3)NE	2)Secondary	1	0	0	0	E101	0	0	0	0	0	0	0	0	0	0	0	0	0	0	0	Alive	14
353	2021	1	11	3)NE	2)Secondary	1	0	0	0	E101	0	0	0	0	0	0	0	0	0	0	0	0	0	0	0	Alive	27
354	2018	1	10	3)NE	2)Secondary	1	0	0	0	E101	0	0	0	0	1	0	0	0	0	1	1	0	1	1	0	Death	3
355	2018	2	9	3)NE	2)Secondary	1	0	0	0	E101	0	0	0	0	0	0	0	0	0	0	0	0	0	0	0	Alive	6
356	2020	2	11	3)NE	2)Secondary	1	0	0	0	E101	0	0	0	0	0	0	0	0	0	0	0	0	0	0	0	Alive	0
357	2020	2	11	3)NE	2)Secondary	1	0	0	0	E101	0	0	0	0	0	0	0	0	0	0	0	0	0	0	0	Alive	6
358	2021	2	12	3)NE	2)Secondary	1	0	0	0	E101	0	0	0	0	0	0	0	0	0	0	0	0	0	0	0	Alive	5
359	2021	2	13	3)NE	2)Secondary	1	0	0	0	E101	0	0	0	0	0	0	0	0	0	0	0	0	0	0	0	Alive	3
360	2021	2	13	3)NE	2)Secondary	1	0	0	0	E101	0	0	0	0	0	0	0	0	0	0	0	0	0	0	0	Alive	6
361	2021	2	13	3)NE	2)Secondary	1	0	0	0	E101	0	0	0	0	0	0	0	0	0	0	1	0	0	0	0	Alive	7
362	2021	2	13	3)NE	2)Secondary	1	0	0	0	E101	0	0	0	0	0	0	0	0	0	0	0	0	0	0	0	Alive	4
363	2022	2	13	3)NE	2)Secondary	1	0	0	0	E101	0	0	0	0	0	0	0	0	0	0	1	0	0	0	0	Alive	3
364	2018	2	15	3)NE	2)Secondary	0	1	0	0	E111	0	0	0	0	0	0	0	0	0	0	0	0	0	0	0	Alive	5
365	2018	2	16	3)NE	2)Secondary	1	0	0	0	E101	0	0	0	0	0	0	0	0	0	0	0	0	0	0	0	Alive	0
366	2018	2	16	3)NE	2)Secondary	0	1	0	0	E111	0	0	0	0	0	0	0	0	0	0	0	0	0	0	0	Alive	4
367	2019	2	16	3)NE	2)Secondary	0	1	0	0	E111	0	0	0	0	0	0	0	0	0	0	0	0	0	0	0	Alive	3
368	2019	2	17	3)NE	2)Secondary	1	0	0	0	E101	0	0	0	0	0	0	0	0	0	0	0	0	0	0	0	Alive	3
369	2019	2	17	3)NE	2)Secondary	0	1	0	0	E111	0	0	0	0	0	0	0	0	0	0	0	0	0	0	0	Alive	7
370	2019	2	17	3)NE	2)Secondary	1	0	0	0	E101	0	0	0	0	0	0	0	0	0	0	0	0	0	0	0	Alive	4
371	2020	2	17	3)NE	2)Secondary	1	0	0	0	E101	0	0	0	0	0	0	0	0	0	0	0	0	0	0	0	Alive	5
372	2020	2	10	3)NE	2)Secondary	1	0	0	0	E101	0	0	0	0	0	0	0	0	0	0	0	0	0	0	0	Alive	8
373	2020	2	11	3)NE	2)Secondary	1	0	0	0	E101	0	0	0	0	0	0	0	0	0	0	1	0	0	0	0	Alive	7
374	2021	1	12	3)NE	2)Secondary	1	0	0	0	E101	0	0	0	0	0	0	0	0	0	0	0	0	0	0	0	Alive	2
375	2023	1	15	3)NE	2)Secondary	1	0	0	0	E101	0	0	0	0	0	0	0	0	0	0	0	0	0	0	0	Alive	1
376	2023	1	15	3)NE	2)Secondary	0	1	0	0	E111	0	0	0	0	1	0	0	0	0	1	0	0	1	1	0	Alive	23
377	2023	2	5	3)NE	3)Tertiary	1	0	0	0	E101	0	0	0	0	0	0	0	0	0	0	0	0	0	0	0	Alive	3
378	2022	2	5	3)NE	3)Tertiary	0	1	0	0	E111	0	0	0	0	0	0	0	0	0	0	1	0	0	0	0	Alive	5
379	2015	2	16	4)North	2)Secondary	0	1	0	0	E111	0	0	0	0	0	0	0	0	0	0	0	0	0	0	0	Alive	4
380	2015	2	16	4)North	2)Secondary	1	0	0	0	E101	0	0	0	0	0	0	0	0	0	0	0	0	0	0	0	Alive	2
381	2016	2	17	4)North	2)Secondary	1	0	0	0	E101	0	0	0	0	0	0	0	0	0	0	0	0	0	0	0	Alive	4
382	2016	1	17	3)NE	2)Secondary	0	1	0	0	E111	0	0	0	0	0	0	0	0	0	0	1	0	0	0	0	Alive	6
383	2016	2	13	5)South	2)Secondary	1	0	0	0	E101	0	0	0	0	0	0	0	0	0	0	1	0	0	1	0	Death	1
384	2018	2	17	4)North	2)Secondary	1	0	0	0	E101	0	0	0	0	0	0	0	0	0	0	1	0	0	0	0	Alive	3
385	2019	2	17	4)North	2)Secondary	1	0	0	0	E101	0	0	0	0	0	0	0	0	0	0	0	0	0	0	0	Alive	3
386	2023	1	3	2)Central	3)Tertiary	1	0	0	0	E101	0	0	0	0	0	0	0	0	0	0	0	0	0	0	0	Alive	16
387	2023	1	3	2)Central	3)Tertiary	1	0	0	0	E101	0	0	0	0	0	0	0	0	0	0	0	0	0	0	0	Alive	3
388	2019	1	7	4)North	3)Tertiary	0	0	0	1	E131E141	0	0	0	0	0	0	0	0	0	0	0	0	0	0	0	Alive	11
389	2019	1	6	4)North	3)Tertiary	0	1	0	0	E111	0	0	0	0	0	0	0	0	0	0	1	0	0	0	0	Alive	13
390	2023	2	16	1)BKK	1)Primary	0	0	0	1	E131E141	0	0	0	0	0	0	0	0	0	0	1	0	0	0	0	Alive	3
391	2018	1	7	1)BKK	4)Private	0	0	0	1	E131E141	0	0	0	0	0	0	0	0	0	0	0	0	0	0	0	Alive	0
392	2018	1	7	1)BKK	3)Tertiary	1	0	0	0	E101	0	0	0	0	0	0	0	0	0	0	0	0	0	0	0	Alive	11
393	2022	1	15	2)Central	2)Secondary	1	0	0	0	E101	0	0	0	0	0	1	0	0	0	0	0	0	0	0	0	Alive	10
394	2021	2	14	5)South	2)Secondary	1	0	0	0	E101	0	0	0	0	1	0	0	0	0	1	1	0	1	1	0	Death	2
395	2018	1	12	5)South	2)Secondary	0	1	0	0	E111	0	0	0	0	0	0	0	0	0	0	1	0	0	0	0	Alive	7
396	2018	1	13	5)South	2)Secondary	0	1	0	0	E111	0	0	0	0	0	0	0	0	0	0	1	0	0	0	0	Alive	4
397	2020	1	14	5)South	2)Secondary	1	0	0	0	E101	0	0	0	0	0	0	0	0	0	0	1	0	0	0	0	Alive	3
398	2015	1	15	4)North	2)Secondary	1	0	0	0	E101	0	0	0	0	0	0	0	0	0	0	1	0	0	0	0	Alive	4
399	2015	1	15	4)North	2)Secondary	1	0	0	0	E101	0	0	0	0	0	0	0	0	0	0	1	0	0	0	0	Alive	9
400	2015	2	17	2)Central	2)Secondary	1	0	0	0	E101	0	0	0	0	0	0	0	0	0	0	0	0	0	0	0	Alive	2
401	2022	2	14	5)South	2)Secondary	1	0	0	0	E101	0	0	0	0	0	0	0	0	0	0	0	0	0	0	0	Alive	9
402	2020	1	8	2)Central	2)Secondary	1	0	0	0	E101	0	0	0	0	0	0	0	0	0	0	0	0	0	0	0	Alive	20
403	2022	1	11	2)Central	2)Secondary	0	1	0	0	E111	0	0	0	0	0	0	0	0	0	0	0	0	0	0	0	Alive	4
404	2017	1	5	2)Central	2)Secondary	0	0	0	1	E131E141	0	0	0	0	0	0	0	0	0	0	0	0	0	1	0	Alive	2
405	2017	1	5	2)Central	2)Secondary	1	0	0	0	E101	0	0	0	0	0	0	0	0	0	0	1	0	0	1	0	Alive	17
406	2018	1	6	2)Central	2)Secondary	1	0	0	0	E101	0	0	0	0	0	0	0	0	0	0	0	0	0	0	0	Alive	19
407	2019	1	7	2)Central	2)Secondary	1	0	0	0	E101	0	0	0	0	0	0	0	0	0	0	0	0	0	0	0	Alive	11
408	2019	1	7	2)Central	2)Secondary	1	0	0	0	E101	0	0	0	0	0	0	0	0	0	0	0	0	0	0	0	Alive	9
409	2020	1	8	2)Central	2)Secondary	0	0	0	1	E131E141	0	0	0	0	0	0	0	0	0	0	0	0	0	0	0	Alive	5
410	2020	1	8	2)Central	2)Secondary	1	0	0	0	E101	0	0	0	0	0	0	0	0	0	0	0	0	0	0	0	Alive	9
411	2020	1	8	2)Central	2)Secondary	1	0	0	0	E101	0	0	0	0	0	0	0	0	0	0	0	0	0	0	0	Alive	6
412	2020	1	8	2)Central	2)Secondary	1	0	0	0	E101	0	0	0	0	0	0	0	0	0	0	0	0	0	0	0	Alive	4
413	2020	1	8	2)Central	2)Secondary	0	0	0	1	E131E141	0	0	0	0	0	0	0	0	0	0	0	0	0	0	0	Alive	4
414	2019	2	9	2)Central	2)Secondary	1	0	0	0	E101	0	0	0	0	0	0	0	0	0	0	0	0	0	0	0	Alive	13
415	2020	2	9	2)Central	2)Secondary	1	0	0	0	E101	0	0	0	0	0	0	0	0	0	0	0	0	0	0	0	Alive	1
416	2021	2	10	2)Central	2)Secondary	1	0	0	0	E101	0	0	0	0	0	0	0	0	0	0	1	0	0	1	0	Alive	5
417	2022	2	11	2)Central	2)Secondary	0	0	0	1	E131E141	0	0	0	0	0	0	0	0	0	0	0	0	0	0	0	Alive	9
418	2022	2	11	2)Central	2)Secondary	1	0	0	0	E101	0	0	0	0	0	0	0	0	0	0	0	0	0	0	0	Alive	8
419	2022	2	11	2)Central	2)Secondary	0	0	0	1	E131E141	0	0	0	0	0	0	0	0	0	0	0	0	0	0	0	Alive	5
420	2022	2	11	2)Central	2)Secondary	1	0	0	0	E101	0	0	0	0	0	0	0	0	0	0	0	0	0	0	0	Alive	11
421	2022	2	11	2)Central	2)Secondary	1	0	0	0	E101	0	0	0	0	0	0	0	0	0	0	0	0	0	0	0	Alive	5
422	2022	2	11	2)Central	2)Secondary	0	0	0	1	E131E141	0	0	0	0	0	0	0	0	0	0	0	0	0	0	0	Alive	7
423	2022	2	11	2)Central	2)Secondary	1	0	0	0	E101	0	0	0	0	0	0	0	0	0	0	0	0	0	0	0	Alive	5
424	2022	2	11	2)Central	2)Secondary	0	0	0	1	E131E141	0	0	0	0	0	0	0	0	0	0	0	0	0	0	0	Alive	6
425	2022	2	12	2)Central	2)Secondary	1	0	0	0	E101	0	0	0	0	0	0	0	0	0	0	1	0	0	0	0	Alive	6
426	2023	2	12	2)Central	2)Secondary	0	0	0	1	E131E141	0	0	0	0	0	0	0	0	0	0	0	0	0	0	0	Alive	7
427	2023	2	12	2)Central	2)Secondary	0	0	0	1	E131E141	0	0	0	0	0	0	0	0	0	0	0	0	0	0	0	Alive	2
428	2023	2	12	2)Central	2)Secondary	1	0	0	0	E101	0	0	0	0	0	0	0	0	0	0	0	0	0	0	0	Alive	9
429	2023	2	12	2)Central	2)Secondary	1	0	0	0	E101	0	0	0	0	0	0	0	0	0	0	0	0	0	0	0	Alive	5
430	2023	2	12	2)Central	2)Secondary	0	0	0	1	E131E141	0	0	0	0	0	0	0	0	0	0	0	0	0	0	0	Alive	8
431	2023	2	12	2)Central	2)Secondary	1	0	0	0	E101	0	0	0	0	0	0	0	0	0	0	0	0	0	0	0	Alive	7
432	2023	2	12	2)Central	2)Secondary	1	0	0	0	E101	0	0	0	0	0	0	0	0	0	0	0	0	0	1	0	Alive	7
433	2023	2	12	2)Central	2)Secondary	1	0	0	0	E101	0	0	0	0	0	0	0	0	0	0	0	0	0	0	0	Alive	2
434	2023	2	12	2)Central	2)Secondary	0	0	0	1	E131E141	0	0	0	0	0	0	0	0	0	0	0	0	0	0	0	Alive	5
435	2023	2	12	2)Central	2)Secondary	0	1	0	0	E111	0	0	0	0	0	0	0	0	0	0	0	0	0	0	0	Alive	3
436	2023	2	12	2)Central	2)Secondary	1	0	0	0	E101	0	0	0	0	0	0	0	0	0	0	0	0	0	0	0	Alive	2
437	2023	2	12	2)Central	2)Secondary	1	0	0	0	E101	0	0	0	0	0	0	0	0	0	0	0	0	0	0	0	Alive	4
438	2023	2	12	2)Central	2)Secondary	1	0	0	0	E101	0	0	0	0	0	0	0	0	0	0	0	0	0	0	0	Alive	1
439	2023	2	12	2)Central	2)Secondary	1	0	0	0	E101	0	0	0	0	0	0	0	0	0	0	0	0	0	0	0	Alive	2
440	2023	2	12	2)Central	2)Secondary	1	0	0	0	E101	0	0	0	0	0	0	0	0	0	0	0	0	0	0	0	Alive	3
441	2023	2	12	2)Central	2)Secondary	1	0	0	0	E101	0	0	0	0	0	0	0	0	0	0	0	0	0	0	0	Alive	5
442	2023	2	12	2)Central	2)Secondary	1	0	0	0	E101	0	0	0	0	0	0	0	0	0	0	0	0	0	0	0	Alive	2
443	2023	2	12	2)Central	2)Secondary	1	0	0	0	E101	0	0	0	0	0	0	0	0	0	0	0	0	0	0	0	Alive	1
444	2023	2	12	2)Central	2)Secondary	1	0	0	0	E101	0	0	0	0	0	0	0	0	0	0	0	0	0	0	0	Alive	2
445	2023	2	12	2)Central	2)Secondary	1	0	0	0	E101	0	0	0	0	0	0	0	0	0	0	0	0	0	0	0	Alive	2
446	2023	2	12	2)Central	2)Secondary	1	0	0	0	E101	0	0	0	0	0	0	0	0	0	0	0	0	0	0	0	Alive	2
447	2023	2	12	2)Central	2)Secondary	1	0	0	0	E101	0	0	0	0	0	0	0	0	0	0	0	0	0	0	0	Alive	4
448	2019	1	11	5)South	3)Tertiary	1	0	0	0	E101	0	0	0	0	0	0	0	0	0	0	1	0	0	0	0	Alive	11
449	2022	2	14	5)South	3)Tertiary	1	0	0	0	E101	0	0	0	0	1	0	0	1	0	1	1	0	1	1	0	Alive	22
450	2022	2	15	5)South	3)Tertiary	1	0	0	0	E101	0	0	0	0	0	0	0	0	0	0	1	0	0	0	0	Alive	8
451	2021	2	3	2)Central	3)Tertiary	1	0	0	0	E101	0	0	0	0	0	0	0	0	0	0	0	0	0	1	0	Alive	12
452	2017	2	4	2)Central	3)Tertiary	1	0	0	0	E101	0	0	0	0	0	0	0	0	0	0	1	0	0	0	0	Alive	13
453	2021	2	9	2)Central	3)Tertiary	1	0	0	0	E101	0	0	0	0	0	0	0	0	0	0	0	0	0	0	0	Alive	6
454	2017	2	11	5)South	3)Tertiary	0	1	0	0	E111	0	0	1	1	0	0	0	0	0	0	1	0	0	0	0	Alive	50
455	2015	2	7	5)South	3)Tertiary	1	0	0	0	E101	0	0	0	0	0	0	0	0	0	0	1	0	0	0	0	Alive	10
456	2022	2	13	5)South	2)Secondary	0	1	0	0	E111	0	0	0	0	0	0	0	0	0	0	1	0	0	0	0	Alive	4
457	2015	1	14	3)NE	3)Tertiary	1	0	0	0	E101	0	0	0	0	0	0	0	0	0	0	0	0	0	0	0	Alive	8
458	2022	2	3	2)Central	3)Tertiary	1	0	0	0	E101	0	0	0	0	0	0	0	0	0	0	0	0	0	0	0	Alive	4
459	2022	2	3	2)Central	3)Tertiary	1	0	0	0	E101	0	0	0	0	0	0	0	0	0	0	0	0	0	0	0	Alive	5
460	2021	1	11	3)NE	3)Tertiary	1	0	0	0	E101	0	0	0	0	0	0	0	0	0	0	1	0	0	1	0	Alive	8
461	2021	2	10	3)NE	1)Primary	1	0	0	0	E101	0	0	0	0	0	0	0	0	0	0	0	0	0	0	0	Alive	5
462	2023	2	13	3)NE	1)Primary	1	0	0	0	E101	0	0	0	0	0	0	0	0	0	0	0	0	0	0	0	Alive	4
463	2018	2	2	3)NE	2)Secondary	0	0	0	1	E131E141	0	0	0	0	0	0	0	0	0	0	0	0	0	0	0	Alive	1
464	2018	2	2	3)NE	3)Tertiary	1	0	0	0	E101	0	0	0	0	0	0	0	0	0	0	0	0	0	0	0	Alive	18
465	2020	2	4	3)NE	2)Secondary	1	0	0	0	E101	0	0	0	0	0	0	0	0	0	0	0	0	0	0	0	Alive	3
466	2022	1	6	2)Central	3)Tertiary	1	0	0	0	E101	0	0	0	0	0	0	0	0	0	0	0	0	0	0	0	Alive	8
467	2018	1	4	2)Central	3)Tertiary	1	0	0	0	E101	0	0	0	0	0	0	0	0	0	0	1	0	0	0	0	Alive	6
468	2021	1	7	2)Central	3)Tertiary	1	0	0	0	E101	0	0	0	0	0	0	0	0	0	0	0	0	0	0	0	Alive	2
469	2023	1	9	2)Central	3)Tertiary	1	0	0	0	E101	0	0	0	0	0	0	0	0	0	0	0	0	0	0	0	Alive	1
470	2023	1	9	2)Central	3)Tertiary	0	0	0	1	E131E141	0	0	0	0	0	0	0	0	0	0	0	0	0	0	0	Alive	2
471	2023	2	8	3)NE	2)Secondary	1	0	0	0	E101	0	0	0	0	0	0	0	0	0	0	0	0	0	0	0	Alive	6
472	2019	1	11	3)NE	2)Secondary	1	0	0	0	E101	0	0	0	0	0	0	0	0	0	0	0	0	0	0	0	Alive	0
473	2019	1	11	3)NE	2)Secondary	1	0	0	0	E101	0	0	0	0	0	0	0	0	0	0	0	0	0	0	0	Alive	4
474	2023	2	14	3)NE	2)Secondary	1	0	0	0	E101	0	0	0	0	0	0	0	0	0	0	0	0	0	0	0	Alive	5
475	2021	2	8	3)NE	2)Secondary	1	0	0	0	E101	0	0	0	0	0	0	0	0	0	0	0	0	0	0	0	Alive	6
476	2022	2	9	3)NE	2)Secondary	1	0	0	0	E101	0	0	0	0	0	0	0	0	0	0	1	0	0	0	0	Alive	4
477	2023	2	10	3)NE	2)Secondary	1	0	0	0	E101	0	0	0	0	0	0	0	0	0	0	1	0	0	0	0	Alive	5
478	2023	2	10	3)NE	2)Secondary	1	0	0	0	E101	0	0	0	0	0	0	0	0	0	0	0	0	0	0	0	Alive	4
479	2021	1	13	5)South	3)Tertiary	1	0	0	0	E101	0	0	0	0	0	1	0	0	0	0	1	0	0	0	0	Alive	11
480	2023	2	15	5)South	3)Tertiary	0	1	0	0	E111	0	0	0	0	0	0	0	0	0	0	0	0	0	0	0	Alive	3
481	2016	2	8	5)South	3)Tertiary	1	0	0	0	E101	0	0	0	0	0	0	0	0	0	0	0	0	0	0	0	Alive	5
482	2023	2	15	5)South	2)Secondary	1	0	0	0	E101	0	0	0	0	0	0	0	0	0	0	0	0	0	0	0	Alive	4
483	2020	1	12	5)South	3)Tertiary	0	1	0	0	E111	0	0	0	0	1	0	0	0	1	1	1	0	1	1	0	Death	1
484	2023	2	15	5)South	3)Tertiary	1	0	0	0	E101	0	0	0	1	0	0	0	0	0	0	1	0	0	0	0	Alive	4
485	2019	2	11	5)South	3)Tertiary	1	0	0	0	E101	0	0	0	0	0	0	0	0	0	0	0	0	0	0	0	Alive	12
486	2022	2	14	5)South	3)Tertiary	1	0	0	0	E101	0	0	0	0	0	0	0	0	0	0	1	0	0	1	0	Alive	7
487	2017	2	14	4)North	2)Secondary	1	0	0	0	E101	0	0	0	0	0	0	0	0	0	0	0	0	0	0	0	Alive	3
488	2018	2	15	4)North	2)Secondary	1	0	0	0	E101	0	0	0	0	0	0	0	0	0	0	0	0	0	0	0	Alive	5
489	2018	2	15	4)North	2)Secondary	1	0	0	0	E101	0	0	0	0	0	0	0	0	0	0	0	0	0	0	0	Alive	6
490	2018	2	16	4)North	2)Secondary	1	0	0	0	E101	0	0	0	0	0	0	0	0	0	0	0	0	0	0	0	Alive	5
491	2018	2	16	4)North	2)Secondary	1	0	0	0	E101	0	0	0	0	0	0	0	0	0	0	0	0	0	0	0	Alive	2
492	2019	2	16	4)North	3)Tertiary	1	0	0	0	E101	0	0	0	0	0	0	0	0	0	1	1	0	1	1	0	Alive	16
493	2019	2	16	4)North	2)Secondary	1	0	0	0	E101	0	0	0	0	0	0	0	0	0	0	0	0	0	0	0	Alive	5
494	2019	2	16	4)North	3)Tertiary	1	0	0	0	E101	0	0	0	0	0	0	0	0	0	0	0	0	0	0	0	Alive	4
495	2019	2	17	4)North	3)Tertiary	1	0	0	0	E101	0	0	0	0	0	0	0	0	0	0	0	0	0	0	0	Alive	3
496	2020	2	17	4)North	3)Tertiary	0	1	0	0	E111	0	0	0	0	0	0	0	0	0	0	0	0	0	0	0	Alive	6
497	2020	2	17	4)North	2)Secondary	0	1	0	0	E111	0	0	0	0	0	0	0	0	0	0	0	0	0	0	0	Alive	5
498	2020	2	17	4)North	2)Secondary	1	0	0	0	E101	0	0	0	0	0	0	0	0	0	0	1	0	0	0	0	Alive	3
499	2020	2	17	4)North	3)Tertiary	1	0	0	0	E101	0	0	0	0	0	0	0	0	0	0	1	0	0	1	0	Alive	4
500	2020	2	17	4)North	2)Secondary	1	0	0	0	E101	0	0	0	0	0	0	0	0	0	0	1	0	0	0	0	Alive	5
501	2020	1	17	4)North	3)Tertiary	1	0	0	0	E101	0	0	0	0	0	0	0	0	0	0	1	0	0	0	0	Alive	2
502	2017	2	16	4)North	3)Tertiary	1	0	0	0	E101	0	0	0	0	0	0	0	0	0	0	1	0	0	0	0	Alive	9
503	2017	2	16	5)South	3)Tertiary	1	0	0	0	E101	0	0	0	0	0	0	0	0	0	0	0	0	0	0	0	Alive	3
504	2018	2	16	5)South	3)Tertiary	1	0	0	0	E101	0	0	0	0	0	0	0	0	0	0	0	0	0	0	0	Alive	3
505	2016	2	16	5)South	3)Tertiary	1	0	0	0	E101	0	0	0	0	0	0	0	0	0	0	1	0	0	0	0	Alive	4
506	2016	2	16	5)South	3)Tertiary	1	0	0	0	E101	0	0	0	0	0	0	0	0	0	0	0	0	0	0	0	Alive	4
507	2017	2	16	5)South	3)Tertiary	0	1	0	0	E111	0	0	0	0	0	0	0	0	0	0	0	0	0	0	0	Alive	2
508	2017	2	17	5)South	3)Tertiary	1	0	0	0	E101	0	0	0	0	0	0	0	0	0	0	1	0	0	0	0	Alive	3
509	2017	2	16	2)Central	1)Primary	1	0	0	0	E101	0	0	0	0	0	0	0	0	1	0	0	0	1	0	0	Alive	8
510	2020	1	3	2)Central	3)Tertiary	1	0	0	0	E101	0	0	0	0	0	0	0	0	0	0	1	0	0	0	0	Alive	7
511	2016	1	11	3)NE	2)Secondary	0	1	0	0	E111	0	0	0	0	0	0	0	0	0	0	1	0	0	0	0	Alive	13
512	2021	2	15	3)NE	2)Secondary	1	0	0	0	E101	0	0	0	0	0	0	0	0	1	0	0	0	1	0	0	Alive	3
513	2018	1	13	3)NE	3)Tertiary	1	0	0	0	E101	0	0	0	0	0	0	0	0	0	0	0	0	0	0	0	Alive	14
514	2021	2	16	3)NE	2)Secondary	0	1	0	0	E111	0	0	0	0	0	0	0	0	0	0	0	0	0	0	0	Alive	7
515	2021	1	14	3)NE	2)Secondary	0	1	0	0	E111	0	0	0	0	0	0	0	0	0	0	0	0	0	0	0	Alive	6
516	2023	2	16	2)Central	2)Secondary	1	0	0	0	E101	0	0	0	0	0	0	0	0	0	0	1	0	0	0	0	Alive	6
517	2023	2	16	1)BKK	3)Tertiary	1	0	0	0	E101	0	0	0	0	0	0	0	0	0	0	1	0	0	0	0	Alive	4
518	2016	2	9	3)NE	2)Secondary	1	0	0	0	E101	0	0	0	0	0	0	0	0	0	0	0	0	0	0	0	Alive	2
519	2017	2	10	3)NE	2)Secondary	1	0	0	0	E101	0	0	0	0	0	0	0	0	0	0	0	0	0	0	0	Alive	0
520	2017	2	10	3)NE	2)Secondary	1	0	0	0	E101	0	0	0	0	0	0	0	0	0	0	0	0	0	0	0	Alive	4
521	2020	2	13	3)NE	2)Secondary	1	0	0	0	E101	0	0	0	0	0	0	0	0	0	0	0	0	0	0	0	Alive	0
522	2020	2	13	3)NE	2)Secondary	1	0	0	0	E101	0	0	0	0	0	0	0	0	0	0	0	0	0	0	0	Alive	7
523	2023	2	14	5)South	2)Secondary	0	1	0	0	E111	0	0	0	0	0	0	0	0	0	0	0	0	0	0	0	Alive	10
524	2020	2	11	5)South	3)Tertiary	1	0	0	0	E101	0	0	0	0	0	0	0	0	0	0	0	0	0	0	0	Alive	11
525	2020	2	11	5)South	3)Tertiary	0	1	0	0	E111	0	0	0	0	0	0	0	0	0	0	1	0	0	0	0	Alive	8
526	2023	2	13	5)South	3)Tertiary	1	0	0	0	E101	0	0	0	0	0	0	0	0	0	0	1	0	0	0	0	Alive	11
527	2021	2	15	5)South	1)Primary	0	1	0	0	E111	0	0	0	0	0	0	0	0	0	0	1	0	0	0	0	Alive	3
528	2023	2	17	5)South	1)Primary	1	0	0	0	E101	0	0	0	0	0	0	0	0	0	0	0	0	0	0	0	Alive	4
529	2023	2	17	5)South	1)Primary	1	0	0	0	E101	0	0	0	0	0	0	0	0	0	0	1	0	0	0	0	Alive	3
530	2023	1	11	5)South	2)Secondary	1	0	0	0	E101	1	0	0	0	0	0	0	0	0	0	0	0	0	1	0	Alive	3
531	2023	1	11	5)South	3)Tertiary	0	1	0	0	E111	1	0	0	0	1	1	0	0	1	1	0	0	1	1	0	Alive	10
532	2022	2	11	5)South	1)Primary	1	0	0	0	E101	0	0	0	0	0	0	0	0	0	0	1	0	0	0	0	Alive	8
533	2017	1	10	5)South	2)Secondary	0	1	0	0	E111	0	0	0	0	0	0	0	0	0	0	1	0	0	0	0	Alive	6
534	2021	1	11	3)NE	3)Tertiary	0	1	0	0	E111	0	0	0	0	0	0	0	0	0	0	1	0	0	0	0	Alive	5
535	2022	2	13	3)NE	1)Primary	1	0	0	0	E101	0	0	0	0	0	0	0	0	0	0	1	0	0	0	0	Alive	2
536	2020	1	11	3)NE	2)Secondary	0	1	0	0	E111	0	0	0	0	0	0	0	0	0	0	0	0	0	0	0	Alive	8
537	2022	2	13	3)NE	3)Tertiary	0	1	0	0	E111	0	0	0	0	0	0	0	0	0	0	1	0	0	0	0	Alive	8
538	2022	2	11	3)NE	1)Primary	1	0	0	0	E101	0	0	0	0	0	0	0	0	0	0	0	0	0	0	0	Alive	1
539	2022	2	11	5)South	2)Secondary	1	0	0	0	E101	0	1	0	0	0	0	0	0	0	0	1	0	0	0	0	Alive	9
540	2023	2	12	5)South	2)Secondary	0	1	0	0	E111	0	0	0	0	0	0	0	0	0	0	0	0	0	0	0	Alive	11
541	2023	2	13	5)South	2)Secondary	1	0	0	0	E101	0	0	0	0	0	0	0	0	0	0	0	0	0	0	0	Alive	7
542	2015	2	9	2)Central	3)Tertiary	1	0	0	0	E101	0	0	0	0	0	0	0	0	0	0	0	0	0	0	0	Alive	7
543	2017	2	11	2)Central	3)Tertiary	1	0	0	0	E101	0	0	0	0	0	0	0	0	0	0	0	0	0	0	0	Alive	14
544	2017	2	11	2)Central	3)Tertiary	1	0	0	0	E101	0	0	0	0	0	0	0	0	0	0	0	0	0	0	0	Alive	9
545	2017	2	11	2)Central	3)Tertiary	1	0	0	0	E101	0	0	0	0	0	0	0	0	0	0	0	0	0	0	0	Alive	5
546	2018	2	11	2)Central	3)Tertiary	1	0	0	0	E101	0	0	0	0	0	0	0	0	1	0	0	0	1	0	0	Alive	13
547	2018	2	12	2)Central	2)Secondary	1	0	0	0	E101	0	0	0	0	0	0	0	0	0	0	0	0	0	1	0	Alive	7
548	2018	2	12	2)Central	3)Tertiary	1	0	0	0	E101	0	0	0	0	0	0	0	0	0	0	0	0	0	0	0	Alive	7
549	2019	2	13	2)Central	2)Secondary	1	0	0	0	E101	0	0	0	0	0	0	0	0	0	0	0	0	0	1	0	Alive	7
550	2020	2	14	2)Central	2)Secondary	1	0	0	0	E101	0	0	0	0	0	0	0	0	0	0	0	0	0	0	0	Alive	4
551	2020	2	14	2)Central	2)Secondary	0	1	0	0	E111	0	0	0	0	0	0	0	0	0	0	0	0	0	0	0	Alive	4
552	2020	2	14	2)Central	2)Secondary	1	0	0	0	E101	0	0	0	0	0	1	0	0	0	0	0	0	0	0	0	Alive	8
553	2020	2	14	2)Central	2)Secondary	1	0	0	0	E101	0	0	0	0	0	0	0	0	0	0	0	0	0	0	0	Alive	9
554	2020	2	14	2)Central	2)Secondary	1	0	0	0	E101	0	0	0	0	0	0	0	0	0	0	0	0	0	0	0	Alive	5
555	2020	2	14	2)Central	2)Secondary	1	0	0	0	E101	0	0	0	0	0	0	0	0	0	0	0	0	0	0	0	Alive	5
556	2020	2	14	2)Central	2)Secondary	1	0	0	0	E101	0	0	0	0	0	0	0	0	0	0	0	0	0	0	0	Alive	7
557	2021	2	15	2)Central	3)Tertiary	1	0	0	0	E101	0	0	0	0	0	0	0	0	0	0	0	0	0	0	0	Alive	9
558	2022	2	16	2)Central	1)Primary	1	0	0	0	E101	0	0	0	0	0	0	0	0	0	0	1	0	0	0	0	Alive	2
559	2023	2	16	2)Central	3)Tertiary	1	0	0	0	E101	0	0	0	0	0	1	0	0	0	0	0	0	0	0	0	Alive	4
560	2018	2	12	3)NE	3)Tertiary	1	0	0	0	E101	0	0	0	0	0	0	0	0	0	0	0	0	0	1	0	Alive	11
561	2019	2	13	1)BKK	3)Tertiary	1	0	0	0	E101	0	0	0	0	0	1	0	0	1	0	0	0	1	1	1	Alive	21
562	2022	2	15	3)NE	1)Primary	1	0	0	0	E101	0	0	0	0	0	0	0	0	0	0	0	0	0	1	0	Alive	7
563	2023	2	16	3)NE	3)Tertiary	0	1	0	0	E111	0	0	0	0	0	0	0	0	1	0	0	0	1	1	1	Death	19
564	2021	2	13	2)Central	3)Tertiary	1	0	0	0	E101	0	0	0	0	0	0	0	0	0	0	1	0	0	0	0	Alive	11
565	2021	2	13	2)Central	3)Tertiary	1	0	0	0	E101	0	0	0	0	0	0	0	0	0	0	1	0	0	0	0	Alive	8
566	2021	2	14	2)Central	3)Tertiary	1	0	0	0	E101	0	0	0	0	0	0	0	0	0	0	0	0	0	0	0	Alive	12
567	2022	2	14	2)Central	3)Tertiary	1	0	0	0	E101	0	0	0	0	0	0	0	0	0	0	1	0	0	0	0	Alive	13
568	2018	1	11	3)NE	2)Secondary	1	0	0	0	E101	0	0	0	0	0	0	0	0	0	0	0	0	0	0	0	Alive	4
569	2018	1	11	3)NE	3)Tertiary	1	0	0	0	E101	0	0	0	0	0	0	0	0	0	0	1	0	0	0	0	Alive	4
570	2020	1	12	3)NE	3)Tertiary	1	0	0	0	E101	0	0	0	0	0	0	0	0	0	0	1	0	0	0	0	Alive	5
571	2022	1	15	3)NE	2)Secondary	1	0	0	0	E101	0	0	0	0	0	0	0	0	0	0	0	0	0	1	0	Alive	4
572	2016	2	8	3)NE	3)Tertiary	1	0	0	0	E101	0	0	0	0	0	0	0	0	0	0	0	0	0	0	0	Alive	8
573	2019	1	5	3)NE	3)Tertiary	1	0	0	0	E101	0	0	0	0	0	0	0	0	0	0	0	0	0	0	0	Alive	6
574	2016	1	2	1)BKK	3)Tertiary	1	0	0	0	E101	0	0	0	0	0	0	0	0	0	0	0	0	0	0	0	Alive	12
575	2022	1	8	1)BKK	3)Tertiary	1	0	0	0	E101	0	0	0	0	0	0	0	0	0	0	1	0	0	0	0	Alive	5
576	2019	2	8	5)South	3)Tertiary	1	0	0	0	E101	0	0	0	0	0	0	0	0	0	0	0	0	0	0	0	Alive	14
577	2022	1	12	5)South	3)Tertiary	1	0	0	0	E101	0	0	0	0	0	0	0	0	0	0	1	0	0	0	0	Alive	11
578	2022	1	11	5)South	2)Secondary	0	1	0	0	E111	0	0	0	0	0	0	0	0	0	0	0	0	0	0	0	Alive	10
579	2022	1	11	5)South	3)Tertiary	1	0	0	0	E101	0	0	0	0	0	0	0	0	0	0	0	0	0	0	0	Alive	9
580	2023	2	14	5)South	3)Tertiary	0	0	0	1	E131E141	0	0	0	0	0	0	0	0	0	0	1	0	0	0	0	Alive	10
581	2015	1	17	4)North	2)Secondary	1	0	0	0	E101	0	0	0	0	0	0	0	0	0	0	0	0	0	0	0	Alive	6
582	2020	2	4	2)Central	2)Secondary	0	1	0	0	E111	0	0	0	0	0	0	0	0	0	0	0	0	0	0	0	Alive	1
583	2020	2	4	2)Central	2)Secondary	1	0	0	0	E101	0	0	0	0	0	0	0	1	0	0	0	0	0	1	0	Alive	0
584	2020	2	4	1)BKK	3)Tertiary	1	0	0	0	E101	0	0	0	0	0	0	0	0	0	0	0	0	0	0	0	Alive	16
585	2023	2	7	1)BKK	3)Tertiary	1	0	0	0	E101	0	0	0	0	0	0	0	0	0	0	0	0	0	0	0	Alive	4
586	2019	2	2	2)Central	2)Secondary	1	0	0	0	E101	0	0	0	0	0	0	0	0	0	0	1	0	0	0	0	Alive	9
587	2019	2	7	2)Central	2)Secondary	1	0	0	0	E101	0	0	0	0	0	0	0	0	0	0	1	0	0	0	0	Alive	5
588	2021	2	10	2)Central	2)Secondary	1	0	0	0	E101	0	0	0	0	0	0	0	0	0	0	1	0	0	1	0	Alive	12
589	2022	2	10	2)Central	2)Secondary	1	0	0	0	E101	0	0	0	0	0	0	0	0	0	0	0	0	0	0	0	Alive	3
590	2022	2	11	2)Central	2)Secondary	1	0	0	0	E101	0	0	0	0	0	0	0	0	0	0	0	0	0	0	0	Alive	2
591	2022	2	11	2)Central	2)Secondary	1	0	0	0	E101	0	0	0	0	0	0	0	0	0	0	0	0	0	0	0	Alive	4
592	2023	2	11	2)Central	2)Secondary	0	0	0	1	E131E141	0	0	0	0	0	0	0	0	0	0	0	0	0	0	0	Alive	3
593	2023	2	11	2)Central	2)Secondary	1	0	0	0	E101	0	0	0	0	0	0	0	0	0	0	0	0	0	0	0	Alive	2
594	2023	2	11	2)Central	2)Secondary	0	1	0	0	E111	0	0	0	0	0	0	0	0	0	0	1	0	0	0	0	Alive	3
595	2023	2	12	2)Central	2)Secondary	1	0	0	0	E101	0	0	0	0	0	0	0	0	0	0	1	0	0	0	0	Alive	3
596	2023	2	11	2)Central	2)Secondary	1	0	0	0	E101	0	0	0	0	0	0	0	0	0	0	1	0	0	0	0	Alive	4
597	2017	2	1	1)BKK	3)Tertiary	1	0	0	0	E101	0	0	0	0	0	0	0	0	0	0	0	0	0	0	0	Alive	8
598	2019	2	5	2)Central	2)Secondary	1	0	0	0	E101	0	0	0	0	0	0	0	0	0	0	1	0	0	0	0	Alive	9
599	2022	2	8	2)Central	2)Secondary	0	1	0	0	E111	0	0	0	0	0	0	0	0	0	0	0	0	0	0	0	Alive	4
600	2023	2	3	3)NE	2)Secondary	1	0	0	0	E101	0	0	0	0	0	0	0	0	0	0	0	0	0	0	0	Alive	5
601	2017	2	11	1)BKK	3)Tertiary	1	0	0	0	E101	0	0	0	0	0	0	0	0	0	0	0	0	0	0	0	Alive	2
602	2018	2	12	1)BKK	3)Tertiary	1	0	0	0	E101	0	0	0	0	0	0	0	0	0	0	0	0	0	0	0	Alive	10
603	2021	1	13	1)BKK	3)Tertiary	1	0	0	0	E101	0	0	0	0	0	0	0	0	0	0	1	0	0	0	0	Alive	8
604	2023	1	15	1)BKK	3)Tertiary	1	0	0	0	E101	0	0	0	0	0	0	0	0	0	0	0	0	0	0	0	Alive	2
605	2023	2	7	5)South	3)Tertiary	1	0	0	0	E101	0	0	0	0	0	0	0	0	0	0	0	0	0	0	0	Alive	2
606	2021	1	12	5)South	3)Tertiary	0	1	0	0	E111	0	0	0	0	0	0	0	0	0	0	0	0	0	0	0	Alive	5
607	2016	1	7	5)South	2)Secondary	1	0	0	0	E101	0	0	0	0	0	0	0	0	0	0	0	0	0	0	0	Alive	0
608	2016	1	7	5)South	2)Secondary	1	0	0	0	E101	0	0	0	0	0	0	0	0	0	0	1	0	0	0	0	Alive	15
609	2018	1	8	5)South	2)Secondary	1	0	0	0	E101	0	0	0	0	0	0	0	0	0	0	0	0	0	0	0	Alive	10
610	2019	1	9	5)South	3)Tertiary	1	0	0	0	E101	0	0	0	0	0	0	0	0	0	0	0	0	0	0	0	Alive	3
611	2019	1	9	5)South	2)Secondary	1	0	0	0	E101	0	0	0	0	0	0	0	0	0	0	0	0	0	0	0	Alive	4
612	2019	1	9	5)South	2)Secondary	1	0	0	0	E101	0	0	0	0	0	0	0	0	0	0	0	0	0	0	0	Alive	2
613	2019	1	9	5)South	2)Secondary	1	0	0	0	E101	0	0	0	0	0	0	0	0	0	0	0	0	0	0	0	Alive	7
614	2020	1	10	5)South	2)Secondary	1	0	0	0	E101	0	0	0	0	0	0	0	0	0	0	0	0	0	0	0	Alive	4
615	2020	1	11	5)South	2)Secondary	1	0	0	0	E101	0	0	0	0	0	0	0	0	0	0	1	0	0	0	0	Alive	6
616	2021	1	11	5)South	2)Secondary	1	0	0	0	E101	0	0	0	0	0	0	0	0	0	0	0	0	0	0	0	Alive	4
617	2017	1	5	5)South	2)Secondary	1	0	0	0	E101	0	0	0	0	1	0	0	0	1	1	0	0	1	1	0	Alive	32
618	2019	1	8	5)South	2)Secondary	1	0	0	0	E101	0	0	0	0	0	0	0	0	0	0	1	0	0	0	0	Alive	4
619	2019	1	8	5)South	2)Secondary	1	0	0	0	E101	0	0	0	0	0	0	0	0	0	0	1	0	0	0	0	Alive	16
620	2022	1	11	5)South	2)Secondary	1	0	0	0	E101	0	0	0	0	0	0	0	0	0	0	0	0	0	0	0	Alive	12
621	2023	1	11	5)South	2)Secondary	1	0	0	0	E101	0	0	0	0	0	0	0	0	0	0	0	0	0	0	0	Alive	6
622	2023	1	12	5)South	2)Secondary	1	0	0	0	E101	0	0	0	0	0	0	0	0	0	0	1	0	0	0	0	Alive	8
623	2022	2	9	5)South	2)Secondary	1	0	0	0	E101	0	0	0	0	0	0	0	0	0	0	0	0	0	0	0	Alive	1
624	2022	2	9	5)South	2)Secondary	1	0	0	0	E101	0	0	0	0	0	0	0	0	0	0	0	0	0	0	0	Alive	4
625	2022	1	9	5)South	2)Secondary	1	0	0	0	E101	0	0	0	0	0	0	0	0	0	0	1	0	0	0	0	Alive	2
626	2022	2	8	3)NE	3)Tertiary	0	1	0	0	E111	0	0	0	0	0	0	0	0	0	0	0	0	0	0	0	Alive	20
627	2022	2	8	3)NE	2)Secondary	1	0	0	0	E101	0	0	0	0	0	0	0	0	0	0	0	0	0	0	0	Alive	3
628	2022	2	9	3)NE	3)Tertiary	1	0	0	0	E101	0	0	0	0	0	0	0	0	0	0	0	0	0	0	0	Alive	21
629	2023	2	9	2)Central	3)Tertiary	1	0	0	0	E101	0	0	0	0	0	0	0	0	0	0	0	0	0	0	0	Alive	4
630	2022	1	14	3)NE	3)Tertiary	1	0	0	0	E101	0	0	1	0	0	0	0	0	0	0	0	0	0	0	0	Alive	20
631	2019	2	14	3)NE	3)Tertiary	1	0	0	0	E101	0	0	0	0	0	0	0	0	0	0	0	0	0	0	0	Alive	9
632	2021	2	15	3)NE	3)Tertiary	1	0	0	0	E101	0	0	0	0	0	0	0	0	0	0	0	0	0	0	0	Alive	3
633	2022	2	16	3)NE	2)Secondary	1	0	0	0	E101	0	0	0	0	0	0	0	0	0	0	0	0	0	0	0	Alive	5
634	2023	2	17	3)NE	2)Secondary	0	1	0	0	E111	0	0	0	0	0	0	0	0	0	0	0	0	0	0	0	Alive	3
635	2023	2	17	3)NE	3)Tertiary	1	0	0	0	E101	0	0	0	0	0	0	0	0	0	0	1	0	0	0	0	Alive	5
636	2015	1	12	3)NE	2)Secondary	1	0	0	0	E101	0	0	0	0	0	0	0	0	0	0	0	0	0	0	0	Alive	3
637	2015	1	12	3)NE	2)Secondary	1	0	0	0	E101	0	0	0	0	0	0	0	0	0	0	0	0	0	0	0	Alive	2
638	2017	2	4	3)NE	3)Tertiary	1	0	0	0	E101	0	0	0	0	0	0	0	0	0	0	0	0	0	0	0	Alive	9
639	2023	2	7	3)NE	3)Tertiary	1	0	0	0	E101	0	0	0	0	0	0	0	0	0	0	1	0	0	0	0	Alive	19
640	2020	2	11	3)NE	3)Tertiary	1	0	0	0	E101	0	0	0	0	0	0	0	0	0	0	1	0	0	0	0	Alive	21
641	2023	2	14	3)NE	3)Tertiary	1	0	0	0	E101	0	0	0	0	0	0	0	0	0	0	1	0	0	0	0	Alive	15
642	2019	1	15	5)South	3)Tertiary	0	0	0	1	E131E141	0	0	0	0	0	0	0	0	0	0	1	0	0	0	0	Alive	5
643	2019	1	17	4)North	3)Tertiary	1	0	0	0	E101	0	0	0	0	0	0	0	0	0	0	1	0	0	1	0	Alive	7
644	2020	2	2	4)North	3)Tertiary	1	0	0	0	E101	0	0	0	0	0	0	0	0	0	0	0	0	0	0	0	Alive	1
645	2020	2	16	3)NE	2)Secondary	1	0	0	0	E101	0	0	0	0	0	0	0	0	0	0	0	0	0	0	0	Alive	2
646	2015	2	11	3)NE	3)Tertiary	0	1	0	0	E111	0	0	0	0	0	0	0	0	0	0	1	0	0	0	0	Alive	8
647	2015	2	11	3)NE	3)Tertiary	0	1	0	0	E111	0	0	0	0	0	0	0	0	0	0	0	0	0	0	0	Alive	29
648	2018	2	15	3)NE	3)Tertiary	1	0	0	0	E101	0	0	0	0	0	0	0	0	0	0	0	0	0	0	0	Alive	4
649	2021	2	17	3)NE	1)Primary	1	0	0	0	E101	0	0	0	0	0	0	0	0	0	0	1	0	0	0	0	Alive	3
650	2019	2	15	3)NE	2)Secondary	1	0	0	0	E101	0	0	0	0	0	0	0	0	0	0	0	0	0	0	0	Alive	4
651	2022	1	14	2)Central	3)Tertiary	0	0	0	1	E131E141	0	0	0	0	0	0	1	0	0	0	0	0	0	0	0	Alive	9
652	2022	2	11	5)South	2)Secondary	1	0	0	0	E101	0	0	0	0	0	0	0	0	0	0	1	0	0	0	0	Alive	4
653	2022	2	12	2)Central	2)Secondary	1	0	0	0	E101	0	0	0	0	0	0	0	0	0	0	0	0	0	0	0	Alive	6
654	2020	1	10	5)South	3)Tertiary	1	0	0	0	E101	0	0	0	0	0	0	0	0	0	0	0	0	0	0	0	Alive	9
655	2022	1	13	5)South	3)Tertiary	1	0	0	0	E101	0	0	0	0	0	0	0	0	0	0	0	0	0	1	0	Alive	11
656	2023	1	14	5)South	2)Secondary	1	0	0	0	E101	0	0	0	0	0	0	0	0	0	0	0	0	0	0	0	Alive	3
657	2023	1	14	5)South	2)Secondary	1	0	0	0	E101	0	0	0	0	0	0	0	0	0	0	1	0	0	0	0	Alive	3
658	2017	2	7	5)South	3)Tertiary	0	1	0	0	E111	0	0	0	0	0	0	0	0	0	0	0	0	0	0	0	Alive	8
659	2015	1	4	5)South	2)Secondary	1	0	0	0	E101	0	0	0	0	0	0	0	0	0	0	0	0	0	0	0	Alive	2
660	2020	2	14	5)South	2)Secondary	1	0	0	0	E101	0	0	0	0	0	0	0	0	0	0	0	0	0	0	0	Death	1
661	2016	1	13	5)South	2)Secondary	1	0	0	0	E101	0	0	0	0	0	1	0	0	0	0	0	0	0	0	0	Alive	11
662	2015	1	17	2)Central	2)Secondary	0	1	0	0	E111	0	0	0	0	0	0	0	0	1	0	1	0	1	1	0	Death	3
663	2015	2	17	1)BKK	3)Tertiary	0	1	0	0	E111	0	0	0	0	0	0	0	0	0	0	0	0	0	0	0	Alive	4
664	2022	1	2	5)South	3)Tertiary	1	0	0	0	E101	0	0	0	0	0	0	0	0	0	0	0	0	0	0	0	Alive	10
665	2022	1	6	2)Central	3)Tertiary	1	0	0	0	E101	0	0	0	0	0	0	0	0	0	0	0	0	0	0	0	Alive	7
666	2023	1	8	2)Central	2)Secondary	1	0	0	0	E101	0	0	0	0	0	0	0	0	0	0	0	0	0	0	0	Alive	4
667	2018	2	3	1)BKK	3)Tertiary	1	0	0	0	E101	0	0	0	0	0	0	0	0	0	0	1	0	0	0	0	Alive	6
668	2021	2	6	2)Central	3)Tertiary	1	0	0	0	E101	0	0	0	0	0	0	0	0	0	0	0	0	0	1	0	Alive	8
669	2020	2	4	2)Central	1)Primary	1	0	0	0	E101	0	0	0	0	0	0	0	0	0	0	0	0	0	0	0	Alive	14
670	2017	2	10	3)NE	2)Secondary	1	0	0	0	E101	0	0	0	0	0	0	0	0	0	0	0	0	0	0	0	Alive	1
671	2017	2	10	3)NE	2)Secondary	1	0	0	0	E101	0	0	0	0	0	0	0	0	0	0	0	0	0	0	0	Alive	5
672	2020	2	13	3)NE	2)Secondary	1	0	0	0	E101	0	0	0	0	0	0	0	0	0	0	0	0	0	0	0	Alive	1
673	2020	2	13	3)NE	2)Secondary	1	0	0	0	E101	0	0	0	0	0	0	0	0	0	0	0	0	0	0	0	Alive	3
674	2023	2	16	3)NE	2)Secondary	1	0	0	0	E101	0	0	0	0	0	0	0	0	0	0	0	0	0	0	0	Alive	2
675	2017	1	16	2)Central	2)Secondary	0	1	0	0	E111	0	0	0	0	0	0	0	0	0	0	0	0	0	0	0	Alive	2
676	2017	1	16	2)Central	2)Secondary	1	0	0	0	E101	0	0	0	0	0	0	0	0	0	0	1	0	0	0	0	Alive	4
677	2017	1	17	2)Central	2)Secondary	1	0	0	0	E101	0	0	0	0	0	0	0	0	0	0	0	0	0	0	0	Alive	2
678	2015	1	14	2)Central	3)Tertiary	0	1	0	0	E111	0	0	0	0	0	0	0	0	0	0	0	0	0	0	0	Alive	4
679	2018	2	17	4)North	3)Tertiary	1	0	0	0	E101	0	0	0	0	0	0	0	0	0	0	1	0	0	0	0	Alive	7
680	2018	2	17	4)North	3)Tertiary	0	1	0	0	E111	0	0	0	0	0	0	0	0	0	1	1	0	1	1	0	Alive	6
681	2015	2	15	3)NE	2)Secondary	1	0	0	0	E101	0	0	0	0	0	0	0	0	1	0	0	0	1	0	0	Alive	6
682	2016	2	16	3)NE	2)Secondary	1	0	0	0	E101	0	0	0	0	0	0	0	0	0	0	1	0	0	0	0	Alive	14
683	2017	2	17	3)NE	2)Secondary	1	0	0	0	E101	0	0	0	0	0	0	0	0	0	0	1	0	0	0	0	Alive	7
684	2017	2	17	3)NE	2)Secondary	1	0	0	0	E101	0	0	0	0	0	0	0	0	0	0	1	0	0	0	0	Alive	2
685	2018	2	17	3)NE	2)Secondary	1	0	0	0	E101	0	0	0	0	0	0	0	0	0	0	0	0	0	0	0	Alive	5
686	2020	1	15	4)North	2)Secondary	1	0	0	0	E101	0	0	0	0	0	0	0	0	0	0	1	0	0	0	0	Alive	5
687	2021	2	14	1)BKK	3)Tertiary	1	0	0	0	E101	0	0	0	0	0	0	0	0	0	0	0	0	0	0	0	Alive	9
688	2022	2	15	1)BKK	3)Tertiary	1	0	0	0	E101	0	0	0	0	0	0	0	0	0	0	0	0	0	0	0	Alive	4
689	2023	2	15	1)BKK	3)Tertiary	0	1	0	0	E111	0	0	0	0	0	0	0	0	0	0	0	0	0	0	0	Alive	5
690	2023	2	16	1)BKK	3)Tertiary	0	1	0	0	E111	0	0	0	0	0	0	0	0	0	0	0	0	0	0	0	Alive	5
691	2018	1	12	1)BKK	3)Tertiary	1	0	0	0	E101	0	0	0	0	0	0	0	0	0	0	0	0	0	0	0	Alive	9
692	2020	1	14	2)Central	2)Secondary	1	0	0	0	E101	0	0	0	0	0	0	0	0	0	0	0	0	0	0	0	Alive	2
693	2021	1	15	3)NE	3)Tertiary	1	0	0	0	E101	0	0	0	0	0	0	0	0	0	0	0	0	0	1	0	Alive	8
694	2022	1	16	1)BKK	3)Tertiary	1	0	0	0	E101	0	0	0	0	0	0	0	0	0	0	1	0	0	1	0	Alive	7
695	2022	1	16	1)BKK	3)Tertiary	1	0	0	0	E101	0	0	0	0	0	0	0	0	0	0	1	0	0	0	0	Alive	9
696	2023	1	17	3)NE	2)Secondary	0	1	0	0	E111	0	0	0	0	0	0	0	0	0	0	1	0	0	0	0	Alive	3
697	2023	1	17	3)NE	2)Secondary	0	1	0	0	E111	0	0	0	0	0	0	0	0	0	0	1	0	0	0	0	Alive	2
698	2023	1	17	3)NE	3)Tertiary	0	1	0	0	E111	0	0	0	0	0	0	0	0	0	0	1	0	0	1	0	Alive	9
699	2022	2	15	1)BKK	3)Tertiary	0	0	0	1	E131E141	0	0	0	0	0	0	0	0	0	0	0	0	0	0	0	Alive	9
700	2023	2	16	1)BKK	3)Tertiary	0	0	0	1	E131E141	0	0	0	0	0	0	0	0	0	0	1	0	0	0	0	Alive	4
701	2016	2	1	5)South	3)Tertiary	1	0	0	0	E101	0	0	0	0	0	0	0	0	0	0	0	0	0	0	0	Alive	11
702	2022	1	8	2)Central	3)Tertiary	1	0	0	0	E101	0	0	0	0	0	0	0	0	0	0	1	0	0	0	0	Alive	8
703	2022	2	15	3)NE	3)Tertiary	0	1	0	0	E111	0	0	0	0	0	0	0	0	1	0	0	0	1	1	0	Alive	13
704	2023	2	17	3)NE	3)Tertiary	1	0	0	0	E101	0	0	0	0	0	0	0	0	0	0	0	0	0	1	0	Alive	4
705	2023	1	11	3)NE	2)Secondary	1	0	0	0	E101	0	0	0	0	1	0	0	0	0	1	1	0	1	0	0	Alive	26
706	2020	2	4	3)NE	3)Tertiary	0	0	0	1	E131E141	0	0	0	0	0	0	0	0	0	0	1	0	0	0	0	Alive	10
707	2022	2	17	2)Central	3)Tertiary	1	0	0	0	E101	0	0	0	0	0	0	0	0	0	0	0	0	0	0	0	Alive	4
708	2021	2	16	2)Central	3)Tertiary	0	1	0	0	E111	0	0	0	0	0	0	0	0	1	0	1	0	1	1	0	Death	15
709	2022	2	7	2)Central	2)Secondary	1	0	0	0	E101	0	0	0	0	0	0	0	0	0	0	1	0	0	0	0	Alive	9
710	2017	2	15	2)Central	3)Tertiary	0	1	0	0	E111	0	0	0	0	0	0	0	0	1	0	0	0	1	0	0	Alive	7
711	2016	2	10	2)Central	3)Tertiary	1	0	0	0	E101	0	0	0	0	0	0	0	0	1	0	0	0	1	0	0	Alive	1
712	2020	1	5	5)South	3)Tertiary	1	0	0	0	E101	0	0	0	0	0	0	0	0	0	0	1	0	0	0	0	Alive	6
713	2016	2	16	1)BKK	3)Tertiary	0	1	0	0	E111	0	0	0	0	0	0	0	0	0	0	1	0	0	0	0	Alive	8
714	2016	2	10	3)NE	2)Secondary	0	1	0	0	E111	0	0	0	0	0	0	0	0	0	0	1	0	0	0	0	Alive	7
715	2017	2	10	3)NE	2)Secondary	1	0	0	0	E101	0	0	0	0	0	0	0	0	0	0	1	0	0	0	0	Alive	4
716	2017	2	10	3)NE	2)Secondary	1	0	0	0	E101	0	0	0	0	0	0	0	0	0	0	1	0	0	0	0	Alive	6
717	2018	2	11	3)NE	2)Secondary	1	0	0	0	E101	0	0	0	0	0	0	0	0	0	0	1	0	0	0	0	Alive	6
718	2019	2	12	3)NE	2)Secondary	1	0	0	0	E101	0	0	0	0	0	0	0	0	0	0	0	0	0	0	0	Alive	2
719	2019	2	12	3)NE	2)Secondary	1	0	0	0	E101	0	0	0	0	0	0	0	0	0	0	1	0	0	0	0	Alive	2
720	2019	2	12	3)NE	2)Secondary	1	0	0	0	E101	0	0	0	0	0	0	0	0	0	0	1	0	0	0	0	Alive	6
721	2019	2	13	3)NE	2)Secondary	1	0	0	0	E101	0	0	0	0	0	0	0	0	0	0	0	0	0	0	0	Alive	4
722	2021	2	14	3)NE	2)Secondary	0	0	0	1	E131E141	0	0	0	0	0	0	0	0	0	0	1	0	0	0	0	Alive	3
723	2022	2	15	3)NE	2)Secondary	1	0	0	0	E101	0	0	0	0	0	0	0	0	0	0	1	0	0	0	0	Alive	3
724	2023	1	15	2)Central	3)Tertiary	0	1	0	0	E111	0	0	0	0	0	0	0	0	0	0	0	0	0	0	0	Alive	13
725	2022	1	15	2)Central	2)Secondary	0	1	0	0	E111	0	0	0	0	0	0	0	0	0	0	0	0	0	0	0	Alive	0
726	2022	1	15	2)Central	3)Tertiary	1	0	0	0	E101	0	0	0	0	0	0	0	0	0	0	0	0	0	0	0	Alive	4
727	2018	1	11	3)NE	2)Secondary	1	0	0	0	E101	0	0	0	0	0	0	0	0	0	0	1	0	0	0	0	Alive	8
728	2019	1	13	3)NE	2)Secondary	1	0	0	0	E101	0	0	0	0	0	0	0	0	0	0	0	0	0	0	0	Alive	2
729	2020	1	13	2)Central	2)Secondary	1	0	0	0	E101	0	0	0	0	0	0	0	0	0	0	0	0	0	0	0	Alive	2
730	2020	1	13	2)Central	2)Secondary	1	0	0	0	E101	0	0	0	0	0	0	0	0	0	0	0	0	0	0	0	Alive	5
731	2020	1	13	2)Central	2)Secondary	1	0	0	0	E101	0	0	0	0	0	0	0	0	0	0	0	0	0	0	0	Alive	9
732	2020	1	14	2)Central	2)Secondary	0	0	0	1	E131E141	0	0	0	0	0	0	0	0	0	0	0	0	0	0	0	Alive	4
733	2022	1	15	2)Central	2)Secondary	0	0	0	1	E131E141	0	0	0	0	0	0	0	0	0	0	0	0	0	0	0	Alive	2
734	2022	1	15	2)Central	2)Secondary	0	1	0	0	E111	0	0	0	0	0	0	0	0	0	0	0	0	0	0	0	Alive	3
735	2023	1	16	2)Central	2)Secondary	0	1	0	0	E111	0	0	0	0	0	0	0	0	0	0	0	0	0	0	0	Alive	3
736	2023	1	16	2)Central	2)Secondary	0	0	0	1	E131E141	0	0	0	0	0	0	0	0	0	0	0	0	0	0	0	Alive	4
737	2023	1	16	2)Central	2)Secondary	1	0	0	0	E101	0	0	0	0	0	0	0	0	0	0	1	0	0	0	0	Alive	5
738	2018	2	12	2)Central	3)Tertiary	1	0	0	0	E101	0	0	0	0	0	0	0	0	0	0	1	0	0	0	0	Alive	9
739	2018	2	10	2)Central	3)Tertiary	1	0	0	0	E101	0	0	0	0	0	0	0	0	0	0	0	0	0	0	0	Alive	6
740	2023	2	15	2)Central	3)Tertiary	1	0	0	0	E101	0	0	0	0	0	0	0	0	0	0	0	0	0	1	0	Alive	7
741	2015	2	12	2)Central	3)Tertiary	1	0	0	0	E101	0	0	0	0	0	0	0	0	0	0	0	0	0	0	0	Alive	12
742	2015	2	12	2)Central	3)Tertiary	1	0	0	0	E101	0	0	0	0	0	0	0	0	0	0	1	0	0	0	0	Alive	7
743	2016	1	12	2)Central	2)Secondary	1	0	0	0	E101	0	0	0	0	0	0	0	0	0	0	1	0	0	0	0	Alive	5
744	2017	1	13	2)Central	2)Secondary	1	0	0	0	E101	0	0	0	0	0	0	0	0	0	0	0	0	0	0	0	Alive	5
745	2019	1	16	2)Central	2)Secondary	0	1	0	0	E111	0	0	0	0	0	0	0	0	0	0	0	0	0	0	0	Alive	23
746	2020	1	16	2)Central	2)Secondary	0	1	0	0	E111	0	0	0	0	0	0	0	0	0	0	0	0	0	0	0	Alive	14
747	2020	1	16	2)Central	2)Secondary	0	1	0	0	E111	0	0	0	0	0	0	0	0	0	0	0	0	0	0	0	Alive	4
748	2015	2	15	5)South	2)Secondary	1	0	0	0	E101	0	0	0	0	0	0	0	0	0	0	0	0	0	0	0	Alive	1
749	2015	2	15	5)South	3)Tertiary	1	0	0	0	E101	0	0	0	0	0	0	0	0	0	0	1	0	0	0	0	Alive	5
750	2015	2	15	5)South	2)Secondary	1	0	0	0	E101	0	0	0	0	0	0	0	0	0	0	1	0	0	0	0	Alive	7
751	2016	2	16	5)South	2)Secondary	1	0	0	0	E101	0	0	0	0	0	0	0	0	0	0	1	0	0	0	0	Alive	6
752	2017	2	17	5)South	2)Secondary	1	0	0	0	E101	0	0	0	0	0	0	0	0	0	0	0	0	0	0	0	Alive	5
753	2017	2	17	5)South	2)Secondary	1	0	0	0	E101	0	0	0	0	0	0	0	0	0	0	0	0	0	0	0	Alive	5
754	2017	2	17	5)South	2)Secondary	0	0	0	1	E131E141	0	0	0	0	0	0	0	0	0	0	1	0	0	0	0	Alive	2
755	2017	2	17	5)South	2)Secondary	0	1	0	0	E111	0	0	0	0	0	0	0	0	0	0	0	0	0	0	0	Alive	7
756	2023	2	3	2)Central	2)Secondary	1	0	0	0	E101	0	0	0	0	0	0	0	0	0	0	1	0	0	0	0	Alive	2
757	2023	2	3	2)Central	2)Secondary	1	0	0	0	E101	0	0	0	0	0	0	0	0	0	0	0	0	0	0	0	Alive	7
758	2021	2	16	2)Central	3)Tertiary	1	0	0	0	E101	0	0	0	0	0	0	0	0	0	0	1	0	0	0	0	Alive	4
759	2022	2	17	2)Central	3)Tertiary	1	0	0	0	E101	0	0	0	0	0	0	0	0	0	0	0	0	0	0	0	Alive	3
760	2015	1	14	3)NE	3)Tertiary	0	1	0	0	E111	0	0	0	0	0	0	1	0	0	0	1	0	0	0	0	Alive	15
761	2016	1	15	3)NE	3)Tertiary	1	0	0	0	E101	0	0	0	0	0	0	1	0	0	0	1	0	0	0	0	Alive	3
762	2018	2	15	3)NE	3)Tertiary	1	0	0	0	E101	0	0	0	0	0	0	1	0	0	0	1	0	0	0	0	Alive	6
763	2019	2	16	3)NE	3)Tertiary	0	1	0	0	E111	0	0	0	0	0	0	0	0	0	0	0	0	0	0	0	Alive	4
764	2019	2	17	3)NE	3)Tertiary	1	0	0	0	E101	0	0	0	0	0	0	0	0	0	0	0	0	0	0	0	Alive	6
765	2019	2	17	3)NE	2)Secondary	0	1	0	0	E111	0	0	0	0	0	0	0	0	0	0	0	0	0	0	0	Alive	6
766	2016	2	15	3)NE	3)Tertiary	0	1	0	0	E111	0	0	0	0	1	0	0	0	0	1	1	0	1	0	0	Alive	10
767	2016	2	15	3)NE	3)Tertiary	1	0	0	0	E101	0	0	0	0	1	0	0	0	0	1	1	0	1	0	0	Alive	14
768	2017	2	11	5)South	2)Secondary	0	1	0	0	E111	0	0	0	0	0	0	0	0	0	0	1	0	0	0	0	Alive	7
769	2017	2	11	5)South	3)Tertiary	1	0	0	0	E101	0	0	0	0	0	0	0	0	0	0	0	0	0	0	0	Alive	8
770	2022	2	16	3)NE	2)Secondary	1	0	0	0	E101	0	0	0	0	0	0	0	0	0	0	1	0	0	0	0	Alive	3
771	2022	2	17	3)NE	2)Secondary	1	0	0	0	E101	0	0	0	0	0	0	0	0	0	0	1	0	0	0	0	Alive	5
772	2021	2	16	3)NE	2)Secondary	1	0	0	0	E101	0	0	0	0	0	0	0	0	0	0	1	0	0	0	0	Alive	6
773	2017	1	12	3)NE	2)Secondary	1	0	0	0	E101	0	0	0	0	0	0	0	0	0	0	0	0	0	0	0	Alive	4
774	2018	1	12	3)NE	2)Secondary	1	0	0	0	E101	0	0	0	0	0	0	0	0	0	0	0	0	0	0	0	Alive	4
775	2018	1	13	3)NE	2)Secondary	1	0	0	0	E101	0	0	0	0	0	0	0	0	0	0	0	0	0	0	0	Alive	5
776	2022	1	16	3)NE	2)Secondary	1	0	0	0	E101	0	0	0	0	0	0	0	0	0	0	0	0	0	0	0	Alive	5
777	2018	2	9	1)BKK	3)Tertiary	1	0	0	0	E101	0	0	0	0	0	0	0	0	0	0	1	0	0	0	0	Alive	9
778	2019	1	11	3)NE	2)Secondary	1	0	0	0	E101	0	0	0	0	0	0	0	0	0	0	1	0	0	0	0	Alive	6
779	2019	1	11	4)North	2)Secondary	0	1	0	0	E111	0	0	0	0	0	0	0	0	0	0	0	0	0	1	0	Alive	5
780	2019	1	12	4)North	2)Secondary	0	1	0	0	E111	0	0	0	0	0	0	0	0	0	0	1	0	0	0	0	Alive	13
781	2018	1	11	4)North	2)Secondary	1	0	0	0	E101	0	0	0	0	0	0	0	0	0	0	0	0	0	0	0	Alive	3
782	2022	2	10	4)North	3)Tertiary	0	1	0	0	E111	0	0	0	0	0	0	0	0	0	0	0	0	0	0	0	Alive	10
783	2021	1	15	4)North	3)Tertiary	1	0	0	0	E101	0	0	0	0	0	0	0	0	0	0	1	0	0	0	0	Alive	3
784	2021	1	15	4)North	2)Secondary	1	0	0	0	E101	0	0	0	0	0	0	0	0	0	0	0	0	0	0	0	Alive	5
785	2021	2	13	3)NE	3)Tertiary	1	0	0	0	E101	0	0	0	0	0	0	0	0	0	0	1	0	0	1	0	Alive	13
786	2023	2	14	3)NE	2)Secondary	1	0	0	0	E101	0	0	0	0	0	0	0	0	0	0	1	0	0	0	0	Alive	3
787	2023	2	15	3)NE	2)Secondary	1	0	0	0	E101	0	0	0	0	0	0	0	0	0	0	0	0	0	0	0	Alive	2
788	2023	2	15	3)NE	2)Secondary	1	0	0	0	E101	0	0	0	0	0	0	0	0	0	0	1	0	0	0	0	Alive	1
789	2016	2	2	3)NE	2)Secondary	0	1	0	0	E111	0	0	0	0	0	0	0	0	0	0	1	0	0	0	0	Alive	2
790	2016	2	2	3)NE	3)Tertiary	1	0	0	0	E101	0	0	0	0	0	0	0	0	0	0	0	0	0	0	0	Alive	13
791	2016	2	2	3)NE	3)Tertiary	1	0	0	0	E101	0	0	0	0	0	0	0	0	0	0	0	0	0	0	0	Alive	10
792	2017	2	2	3)NE	3)Tertiary	1	0	0	0	E101	0	0	0	0	0	0	0	0	0	0	0	0	0	0	0	Alive	10
793	2017	2	3	3)NE	3)Tertiary	1	0	0	0	E101	0	0	0	0	0	0	0	0	0	0	0	0	0	0	0	Alive	17
794	2021	2	6	3)NE	2)Secondary	1	0	0	0	E101	0	0	0	0	0	0	0	0	0	0	0	0	0	0	0	Alive	0
795	2021	2	6	3)NE	3)Tertiary	1	0	0	0	E101	0	0	0	0	0	0	0	0	0	0	0	0	0	0	0	Alive	3
796	2021	2	7	3)NE	3)Tertiary	1	0	0	0	E101	0	0	0	0	0	0	0	0	0	0	0	0	0	0	0	Alive	1
797	2023	2	8	3)NE	2)Secondary	1	0	0	0	E101	0	0	0	0	0	0	0	0	0	0	1	0	0	0	0	Alive	3
798	2023	2	9	3)NE	2)Secondary	1	0	0	0	E101	0	0	0	0	0	0	0	0	0	0	0	0	0	0	0	Alive	2
799	2023	2	9	3)NE	3)Tertiary	1	0	0	0	E101	0	0	0	0	0	0	0	0	0	0	0	0	0	0	0	Alive	5
800	2015	1	15	1)BKK	3)Tertiary	0	1	0	0	E111	0	0	0	0	0	0	0	0	0	0	1	0	0	0	0	Alive	8
801	2016	1	16	1)BKK	3)Tertiary	1	0	0	0	E101	0	0	0	0	0	0	0	0	0	0	0	0	0	0	0	Alive	5
802	2017	1	17	1)BKK	3)Tertiary	0	1	0	0	E111	0	0	0	0	0	0	0	0	0	0	0	0	0	0	0	Alive	5
803	2022	2	11	4)North	3)Tertiary	0	1	0	0	E111	0	0	0	0	0	0	0	0	0	0	1	0	0	0	0	Alive	11
804	2020	2	17	2)Central	3)Tertiary	1	0	0	0	E101	0	0	0	0	0	0	0	0	0	0	1	0	0	1	0	Alive	9
805	2020	2	15	1)BKK	3)Tertiary	0	0	0	1	E131E141	0	0	0	0	0	0	0	0	0	0	0	0	0	0	0	Alive	4
806	2019	2	13	3)NE	2)Secondary	0	1	0	0	E111	0	0	0	0	0	0	0	0	0	0	1	0	0	1	0	Alive	1
807	2019	2	13	3)NE	3)Tertiary	0	0	0	1	E131E141	0	0	0	0	0	0	0	1	0	0	0	0	0	0	0	Alive	12
808	2017	1	10	5)South	3)Tertiary	1	0	0	0	E101	0	0	0	0	0	0	0	0	0	0	1	0	0	0	0	Alive	7
809	2018	1	12	5)South	2)Secondary	0	0	0	1	E131E141	0	0	0	0	0	0	0	0	0	0	0	0	0	0	0	Alive	3
810	2019	1	12	5)South	3)Tertiary	1	0	0	0	E101	0	0	0	0	0	0	0	0	0	0	0	0	0	0	0	Alive	7
811	2019	1	13	5)South	3)Tertiary	1	0	0	0	E101	0	0	0	0	0	0	0	0	0	0	0	0	0	0	0	Alive	5
812	2019	1	13	5)South	3)Tertiary	1	0	0	0	E101	0	0	0	0	0	0	0	0	0	0	0	0	0	0	0	Alive	1
813	2019	1	13	5)South	3)Tertiary	1	0	0	0	E101	0	0	0	0	0	0	0	0	0	0	0	0	0	0	0	Alive	5
814	2020	1	13	5)South	3)Tertiary	1	0	0	0	E101	0	0	0	0	0	0	0	0	0	0	1	0	0	0	0	Alive	10
815	2020	1	14	5)South	3)Tertiary	1	0	0	0	E101	0	0	0	0	0	0	0	0	0	0	0	0	0	0	0	Alive	5
816	2021	1	14	5)South	3)Tertiary	1	0	0	0	E101	0	0	0	0	0	0	0	0	0	0	0	0	0	0	0	Alive	15
817	2022	1	15	5)South	3)Tertiary	1	0	0	0	E101	0	0	0	0	0	0	0	0	0	0	0	0	0	0	0	Alive	2
818	2022	1	16	5)South	3)Tertiary	1	0	0	0	E101	0	0	0	0	0	0	0	0	0	0	1	0	0	1	0	Alive	4
819	2022	1	16	5)South	3)Tertiary	1	0	0	0	E101	0	0	0	0	0	0	0	0	0	0	1	0	0	0	0	Alive	7
820	2022	1	16	5)South	3)Tertiary	0	1	0	0	E111	0	0	0	0	0	0	0	0	0	0	1	0	0	0	0	Alive	8
821	2022	1	16	5)South	3)Tertiary	1	0	0	0	E101	0	0	0	0	0	0	0	0	0	0	1	0	0	0	0	Alive	6
822	2023	1	16	5)South	3)Tertiary	1	0	0	0	E101	0	0	0	0	0	0	0	0	0	0	1	0	0	0	0	Alive	5
823	2023	1	17	5)South	3)Tertiary	1	0	0	0	E101	0	0	0	0	0	0	0	0	0	0	0	0	0	0	0	Alive	10
824	2023	1	17	5)South	3)Tertiary	1	0	0	0	E101	0	0	0	0	0	0	0	0	0	0	0	0	0	1	0	Alive	2
825	2023	1	17	5)South	3)Tertiary	1	0	0	0	E101	0	0	0	0	0	0	0	0	0	0	1	0	0	1	0	Alive	4
826	2018	2	14	5)South	3)Tertiary	1	0	0	0	E101	0	0	0	0	0	0	0	0	0	0	0	0	0	0	0	Alive	7
827	2018	2	15	5)South	2)Secondary	0	1	0	0	E111	0	0	0	0	0	0	0	0	0	0	0	0	0	0	0	Alive	0
828	2018	2	15	5)South	3)Tertiary	1	0	0	0	E101	0	0	0	0	0	0	0	0	0	0	1	0	0	0	0	Alive	2
829	2018	2	15	5)South	3)Tertiary	1	0	0	0	E101	0	0	0	0	0	0	0	0	0	0	0	0	0	0	0	Alive	2
830	2019	2	15	5)South	3)Tertiary	1	0	0	0	E101	0	0	0	0	0	0	0	0	0	0	1	0	0	0	0	Alive	2
831	2020	2	16	5)South	2)Secondary	0	1	0	0	E111	0	0	0	0	0	0	0	0	0	0	0	0	0	0	0	Alive	2
832	2018	2	14	3)NE	2)Secondary	1	0	0	0	E101	0	0	0	0	0	0	0	0	0	0	0	0	0	0	0	Alive	4
833	2019	2	14	1)BKK	3)Tertiary	1	0	0	0	E101	0	0	0	0	0	0	0	0	0	0	1	0	0	0	0	Alive	4
834	2022	2	7	5)South	2)Secondary	1	0	0	0	E101	0	0	0	0	0	0	0	0	0	0	1	0	0	0	0	Alive	7
835	2015	2	9	2)Central	2)Secondary	1	0	0	0	E101	0	0	0	0	0	0	0	0	0	0	0	0	0	0	0	Alive	0
836	2015	2	9	2)Central	3)Tertiary	1	0	0	0	E101	0	0	0	0	0	0	0	0	0	0	0	0	0	0	0	Alive	6
837	2020	2	6	2)Central	3)Tertiary	1	0	0	0	E101	0	0	0	0	1	0	0	0	0	1	0	0	1	1	0	Death	0
838	2022	2	6	2)Central	3)Tertiary	1	0	0	0	E101	0	0	0	0	0	0	0	0	0	0	0	0	0	0	0	Alive	0
839	2022	2	6	1)BKK	3)Tertiary	1	0	0	0	E101	0	0	0	0	0	0	0	0	0	0	1	0	0	0	0	Alive	7
840	2019	1	5	5)South	2)Secondary	1	0	0	0	E101	0	0	0	0	0	0	0	0	0	0	0	0	0	0	0	Alive	5
841	2023	1	9	5)South	2)Secondary	1	0	0	0	E101	0	0	0	0	0	0	0	0	0	0	1	0	0	0	0	Alive	5
842	2023	1	9	5)South	2)Secondary	0	0	0	1	E131E141	0	0	0	0	0	0	0	0	0	0	0	0	0	0	0	Alive	8
843	2023	1	9	5)South	2)Secondary	1	0	0	0	E101	0	0	0	0	0	0	0	0	0	0	0	0	0	0	0	Alive	10
844	2020	1	8	2)Central	3)Tertiary	0	0	0	1	E131E141	0	0	0	0	0	0	0	0	0	0	0	0	0	0	0	Alive	13
845	2019	2	7	3)NE	2)Secondary	0	1	0	0	E111	0	0	0	0	0	0	0	0	0	0	0	0	0	1	0	Alive	23
846	2020	2	8	2)Central	3)Tertiary	1	0	0	0	E101	0	0	0	0	0	0	0	0	0	0	0	0	0	1	0	Alive	11
847	2021	2	8	2)Central	3)Tertiary	1	0	0	0	E101	0	0	0	0	0	0	0	0	0	0	0	0	0	1	0	Alive	12
848	2021	2	8	2)Central	3)Tertiary	1	0	0	0	E101	0	0	0	0	0	0	0	0	0	0	0	0	0	0	0	Alive	5
849	2023	2	10	2)Central	3)Tertiary	1	0	0	0	E101	0	0	0	0	0	0	0	0	0	0	1	0	0	0	0	Alive	4
850	2022	1	9	2)Central	3)Tertiary	1	0	0	0	E101	0	0	0	0	0	0	0	0	0	0	0	0	0	1	0	Alive	6
851	2022	2	9	2)Central	3)Tertiary	1	0	0	0	E101	0	0	0	0	0	0	0	0	0	0	0	0	0	0	0	Alive	5
852	2022	1	7	3)NE	2)Secondary	0	1	0	0	E111	0	0	0	0	0	0	0	0	0	0	0	0	0	0	0	Alive	0
853	2022	1	7	3)NE	2)Secondary	0	1	0	0	E111	0	0	0	0	0	0	0	0	0	0	0	0	0	0	0	Alive	10
854	2021	2	8	4)North	3)Tertiary	1	0	0	0	E101	0	0	0	0	0	0	0	0	0	0	1	0	0	0	0	Alive	15
855	2023	2	10	3)NE	2)Secondary	1	0	0	0	E101	0	0	0	0	0	0	0	0	0	0	0	0	0	0	0	Alive	4
856	2023	2	10	4)North	3)Tertiary	0	1	0	0	E111	0	0	0	0	0	0	0	0	0	0	1	0	0	1	0	Alive	7
857	2023	2	10	4)North	3)Tertiary	1	0	0	0	E101	0	0	0	0	0	0	0	0	0	0	0	0	0	0	0	Alive	7
858	2023	2	10	4)North	3)Tertiary	1	0	0	0	E101	0	0	0	0	0	0	0	0	0	0	0	0	0	0	0	Alive	8
859	2023	2	10	4)North	3)Tertiary	1	0	0	0	E101	0	0	0	0	0	0	0	0	1	0	0	0	1	1	0	Alive	12
860	2016	2	10	4)North	3)Tertiary	1	0	0	0	E101	0	0	0	0	0	0	0	0	0	0	1	0	0	1	0	Alive	8
861	2018	1	12	4)North	3)Tertiary	1	0	0	0	E101	0	0	0	0	0	0	0	0	0	0	0	0	0	0	0	Alive	10
862	2020	2	4	3)NE	2)Secondary	1	0	0	0	E101	0	0	0	0	0	0	0	0	0	0	0	0	0	0	0	Alive	6
863	2022	2	6	3)NE	2)Secondary	1	0	0	0	E101	0	0	0	0	0	0	0	0	0	0	0	0	0	0	0	Alive	3
864	2020	2	13	1)BKK	4)Private	1	0	0	0	E101	0	0	0	0	0	0	0	0	0	0	0	0	0	0	0	Alive	5
865	2021	2	14	1)BKK	3)Tertiary	1	0	0	0	E101	0	0	0	0	0	0	0	0	0	0	0	0	0	0	0	Alive	2
866	2015	2	17	2)Central	3)Tertiary	1	0	0	0	E101	0	0	0	0	1	0	0	0	1	1	0	0	1	1	0	Alive	4
867	2015	2	17	2)Central	3)Tertiary	1	0	0	0	E101	0	0	0	0	0	0	0	0	0	0	0	0	0	0	0	Alive	2
868	2015	2	17	2)Central	2)Secondary	0	0	0	1	E131E141	0	0	0	0	0	0	0	0	0	0	1	0	0	0	0	Alive	8
869	2015	2	17	2)Central	2)Secondary	0	1	0	0	E111	0	0	0	0	0	0	0	0	0	0	0	0	0	0	0	Alive	6
870	2021	2	11	3)NE	2)Secondary	0	1	0	0	E111	0	0	0	0	0	0	0	0	0	0	1	0	0	0	0	Alive	6
871	2016	2	6	2)Central	3)Tertiary	1	0	0	0	E101	0	0	0	0	0	0	0	0	0	0	1	0	0	0	0	Alive	16
872	2016	2	6	2)Central	3)Tertiary	1	0	0	0	E101	0	0	0	0	0	0	0	0	0	0	1	0	0	0	0	Alive	18
873	2016	2	6	1)BKK	3)Tertiary	1	0	0	0	E101	0	0	0	0	0	0	0	0	0	0	0	0	0	0	0	Alive	7
874	2023	2	13	3)NE	2)Secondary	1	0	0	0	E101	0	0	0	0	0	0	0	0	0	0	0	0	0	0	0	Alive	1
875	2020	2	13	3)NE	2)Secondary	1	0	0	0	E101	0	0	0	0	0	0	0	0	0	0	1	0	0	0	0	Alive	7
876	2020	1	10	1)BKK	4)Private	0	1	0	0	E111	0	0	0	0	0	0	0	0	0	0	0	0	0	1	0	Alive	1
877	2020	1	10	1)BKK	3)Tertiary	0	1	0	0	E111	0	0	0	0	0	1	0	0	0	0	1	0	0	1	0	Alive	12
878	2023	2	14	3)NE	2)Secondary	0	1	0	0	E111	0	0	0	0	0	0	0	0	0	0	1	0	0	1	0	Alive	17
879	2016	2	15	4)North	3)Tertiary	1	0	0	0	E101	0	0	0	0	0	0	0	0	0	0	0	0	0	0	0	Alive	2
880	2018	2	15	4)North	3)Tertiary	0	1	0	0	E111	0	0	0	0	0	0	0	0	0	0	0	0	0	0	0	Alive	3
881	2020	2	17	4)North	3)Tertiary	0	1	0	0	E111	0	0	0	0	0	0	0	0	0	0	0	0	0	1	0	Alive	12
882	2019	2	17	4)North	2)Secondary	1	0	0	0	E101	0	0	0	0	0	0	0	0	0	0	0	0	0	1	0	Alive	0
883	2019	2	17	4)North	2)Secondary	1	0	0	0	E101	0	0	0	0	0	0	0	0	0	0	1	0	0	1	0	Alive	8
884	2021	2	17	4)North	3)Tertiary	1	0	0	0	E101	0	0	0	0	0	0	0	0	0	0	1	0	0	0	0	Alive	2
885	2019	1	17	5)South	3)Tertiary	1	0	0	0	E101	0	0	0	0	0	0	0	0	0	0	1	0	0	0	0	Alive	4
886	2016	2	12	5)South	3)Tertiary	1	0	0	0	E101	0	0	0	0	0	0	0	0	1	0	1	0	1	0	0	Alive	10
887	2023	2	11	1)BKK	3)Tertiary	0	0	0	1	E131E141	0	0	0	1	0	0	0	0	0	0	1	0	0	1	0	Alive	12
888	2018	2	6	3)NE	2)Secondary	0	0	1	0	E131E141	0	0	0	0	0	0	0	0	0	0	0	0	0	0	0	Alive	2
889	2019	1	7	1)BKK	3)Tertiary	0	0	0	1	E131E141	0	1	0	0	0	0	0	0	0	0	1	0	0	0	0	Alive	3
890	2021	1	9	1)BKK	3)Tertiary	1	0	0	0	E101	0	0	0	0	0	0	0	0	0	0	1	0	0	0	0	Alive	13
891	2016	1	4	1)BKK	3)Tertiary	1	0	0	0	E101	1	0	0	0	0	1	0	0	0	0	1	0	0	0	0	Alive	9
892	2022	2	7	4)North	2)Secondary	1	0	0	0	E101	0	0	0	0	0	0	0	0	0	0	1	0	0	1	0	Alive	2
893	2023	2	8	4)North	2)Secondary	1	0	0	0	E101	0	0	0	0	0	0	0	0	0	0	0	0	0	0	0	Alive	4
894	2023	2	16	4)North	1)Primary	1	0	0	0	E101	0	0	0	0	0	0	0	0	0	0	0	0	0	0	0	Alive	2
895	2023	2	10	2)Central	2)Secondary	1	0	0	0	E101	0	0	0	0	0	0	0	0	0	0	1	0	0	0	0	Alive	3
896	2023	2	10	2)Central	2)Secondary	1	0	0	0	E101	0	0	0	0	0	0	0	0	0	0	1	0	0	0	0	Alive	3
897	2023	2	11	2)Central	2)Secondary	1	0	0	0	E101	0	0	0	0	0	0	0	0	0	0	0	0	0	0	0	Alive	4
898	2015	1	6	2)Central	2)Secondary	1	0	0	0	E101	0	0	0	0	0	0	0	0	0	0	0	0	0	0	0	Alive	9
899	2018	1	9	2)Central	2)Secondary	1	0	0	0	E101	0	0	0	0	0	0	0	0	0	0	0	0	0	0	0	Alive	4
900	2018	1	9	2)Central	2)Secondary	1	0	0	0	E101	0	0	0	0	0	0	0	0	0	0	0	0	0	0	0	Alive	4
901	2016	1	9	2)Central	3)Tertiary	1	0	0	0	E101	0	0	0	0	0	0	0	0	0	0	0	0	0	0	0	Alive	10
902	2017	1	4	2)Central	2)Secondary	1	0	0	0	E101	0	0	0	0	0	0	0	0	0	0	1	0	0	0	0	Alive	8
903	2016	2	7	2)Central	2)Secondary	1	0	0	0	E101	1	0	0	0	0	0	0	0	0	0	0	0	0	0	0	Alive	1
904	2016	2	7	2)Central	2)Secondary	1	0	0	0	E101	1	0	0	0	0	1	0	0	0	0	0	0	0	0	0	Alive	4
905	2015	1	16	5)South	3)Tertiary	1	0	0	0	E101	0	0	0	0	0	0	0	0	0	0	0	0	0	0	0	Alive	2
906	2015	1	16	5)South	2)Secondary	1	0	0	0	E101	0	0	0	0	0	0	0	0	0	0	0	0	0	0	0	Alive	7
907	2015	2	14	2)Central	2)Secondary	1	0	0	0	E101	0	0	0	0	0	0	0	0	0	0	0	0	0	0	0	Alive	2
908	2015	2	14	1)BKK	3)Tertiary	0	0	0	1	E131E141	0	0	0	0	0	0	0	0	0	0	1	0	0	0	0	Alive	10
909	2016	2	14	3)NE	2)Secondary	1	0	0	0	E101	0	0	0	0	0	0	0	0	0	0	1	0	0	0	0	Alive	9
910	2016	2	15	3)NE	1)Primary	1	0	0	0	E101	0	0	0	0	0	0	0	0	0	0	1	0	0	0	0	Alive	4
911	2017	2	16	3)NE	1)Primary	1	0	0	0	E101	0	0	0	0	0	0	0	0	0	0	0	0	0	0	0	Alive	3
912	2017	2	16	3)NE	2)Secondary	1	0	0	0	E101	0	0	0	0	0	0	0	0	0	0	0	0	0	0	0	Alive	2
913	2018	2	16	3)NE	2)Secondary	1	0	0	0	E101	0	0	0	0	0	0	0	0	0	0	1	0	0	0	0	Alive	3
914	2018	2	17	3)NE	2)Secondary	1	0	0	0	E101	0	0	0	0	0	0	0	0	0	0	1	0	0	0	0	Alive	3
915	2019	2	17	3)NE	2)Secondary	1	0	0	0	E101	0	0	0	0	1	0	0	0	0	1	0	0	1	0	0	Alive	6
916	2023	2	4	3)NE	2)Secondary	0	1	0	0	E111	0	0	0	0	0	0	0	0	0	0	0	0	0	0	0	Alive	0
917	2023	2	4	3)NE	2)Secondary	1	0	0	0	E101	0	0	0	0	0	0	0	0	0	0	1	0	0	0	0	Alive	6
918	2015	2	15	3)NE	2)Secondary	1	0	0	0	E101	0	0	0	0	0	0	0	0	0	0	0	0	0	0	0	Alive	9
919	2016	1	16	3)NE	2)Secondary	0	1	0	0	E111	0	0	0	0	0	0	0	0	0	0	0	0	0	0	0	Alive	6
920	2015	2	14	3)NE	2)Secondary	1	0	0	0	E101	0	0	0	0	0	0	0	0	0	0	1	0	0	0	0	Alive	5
921	2017	2	16	1)BKK	4)Private	1	0	0	0	E101	0	0	0	0	0	0	0	0	0	0	1	0	0	0	0	Alive	4
922	2021	2	2	3)NE	1)Primary	1	0	0	0	E101	0	0	0	0	0	0	0	0	0	0	0	0	0	0	0	Alive	8
923	2021	2	1	2)Central	3)Tertiary	1	0	0	0	E101	0	0	0	0	0	0	0	0	0	0	0	0	0	1	0	Alive	20
924	2021	2	1	3)NE	3)Tertiary	1	0	0	0	E101	0	0	0	0	0	0	0	0	0	0	1	0	0	0	0	Alive	8
925	2015	2	14	5)South	3)Tertiary	1	0	0	0	E101	0	0	0	0	0	0	0	0	0	0	0	0	0	0	0	Alive	13
926	2016	2	15	5)South	3)Tertiary	1	0	0	0	E101	0	0	0	0	0	0	0	0	0	0	1	0	0	0	0	Alive	4
927	2016	2	15	5)South	3)Tertiary	1	0	0	0	E101	0	0	0	0	0	0	0	0	0	0	0	0	0	0	0	Alive	4
928	2015	1	14	5)South	2)Secondary	1	0	0	0	E101	0	0	0	0	0	0	0	0	0	0	1	0	0	0	0	Alive	5
929	2017	1	16	5)South	3)Tertiary	1	0	0	0	E101	0	0	0	0	0	0	0	0	0	0	0	0	0	0	0	Alive	5
930	2017	1	16	5)South	3)Tertiary	1	0	0	0	E101	0	0	0	0	0	0	0	0	0	0	0	0	0	0	0	Alive	1
931	2018	1	16	5)South	3)Tertiary	1	0	0	0	E101	0	0	0	0	0	0	0	0	0	0	1	0	0	0	0	Alive	3
932	2018	1	16	5)South	3)Tertiary	1	0	0	0	E101	0	0	0	0	0	0	0	0	0	0	1	0	0	0	0	Alive	2
933	2018	1	16	5)South	3)Tertiary	1	0	0	0	E101	0	0	0	0	0	0	0	0	0	0	1	0	0	0	0	Alive	3
934	2016	2	14	5)South	3)Tertiary	1	0	0	0	E101	0	0	0	0	0	0	0	0	0	0	0	0	0	0	0	Alive	2
935	2015	2	13	5)South	3)Tertiary	1	0	0	0	E101	0	0	0	0	0	0	0	0	0	0	1	0	0	0	0	Alive	4
936	2016	2	14	5)South	3)Tertiary	0	1	0	0	E111	0	0	0	0	0	0	0	0	0	0	0	0	0	0	0	Alive	3
937	2017	2	15	5)South	3)Tertiary	1	0	0	0	E101	0	0	0	0	0	0	0	0	0	0	0	0	0	0	0	Alive	3
938	2015	2	17	3)NE	2)Secondary	1	0	0	0	E101	0	0	0	0	0	0	0	0	0	0	0	0	0	0	0	Alive	10
939	2022	2	11	3)NE	2)Secondary	0	0	0	1	E131E141	0	0	0	0	0	0	0	0	0	0	1	0	0	0	0	Alive	7
940	2023	2	12	3)NE	2)Secondary	0	1	0	0	E111	0	0	0	0	0	0	0	0	0	0	0	0	0	0	0	Alive	4
941	2021	2	9	3)NE	3)Tertiary	0	0	0	1	E131E141	0	0	0	0	0	0	0	0	0	0	0	0	0	0	0	Alive	15
942	2023	1	12	3)NE	2)Secondary	1	0	0	0	E101	0	0	0	0	0	0	0	0	0	0	0	0	0	0	0	Alive	6
943	2023	1	12	3)NE	2)Secondary	1	0	0	0	E101	0	0	0	0	0	0	0	0	0	0	0	0	0	0	0	Alive	7
944	2023	1	12	3)NE	2)Secondary	1	0	0	0	E101	0	0	0	0	0	0	0	0	0	0	0	0	0	0	0	Alive	7
945	2023	1	12	3)NE	2)Secondary	1	0	0	0	E101	0	0	0	0	0	0	0	0	0	0	0	0	0	0	0	Alive	6
946	2019	2	8	3)NE	2)Secondary	0	0	0	1	E131E141	0	0	0	0	0	0	0	0	0	0	0	0	0	0	0	Alive	0
947	2019	2	8	3)NE	2)Secondary	1	0	0	0	E101	0	0	0	0	0	0	0	0	0	0	1	0	0	0	0	Alive	9
948	2022	2	11	3)NE	2)Secondary	1	0	0	0	E101	0	0	0	0	0	0	0	0	0	0	0	0	0	0	0	Alive	7
949	2022	2	11	3)NE	2)Secondary	1	0	0	0	E101	0	0	0	0	0	0	0	0	0	0	0	0	0	0	0	Alive	9
950	2023	2	12	3)NE	2)Secondary	0	1	0	0	E111	0	0	0	0	0	0	0	0	0	0	0	0	0	0	0	Alive	4
951	2020	2	10	3)NE	2)Secondary	1	0	0	0	E101	0	0	0	0	0	0	0	0	0	0	1	0	0	0	0	Alive	16
952	2019	2	7	3)NE	2)Secondary	0	0	0	1	E131E141	0	0	0	0	0	1	0	0	0	0	0	0	0	0	0	Alive	8
953	2018	1	9	5)South	2)Secondary	1	0	0	0	E101	0	0	0	0	0	0	0	0	0	0	0	0	0	0	0	Alive	9
954	2019	2	9	5)South	2)Secondary	1	0	0	0	E101	0	0	0	0	0	0	0	0	0	0	1	0	0	0	0	Alive	10
955	2020	2	10	5)South	2)Secondary	1	0	0	0	E101	0	0	0	0	0	0	0	0	0	0	0	0	0	0	0	Alive	0
956	2020	2	10	5)South	2)Secondary	1	0	0	0	E101	0	0	0	0	0	0	0	0	0	0	0	0	0	0	0	Alive	3
957	2020	2	11	5)South	2)Secondary	1	0	0	0	E101	0	0	0	0	0	0	0	0	0	0	0	0	0	0	0	Alive	4
958	2021	2	11	5)South	2)Secondary	1	0	0	0	E101	0	0	0	0	0	0	0	0	0	0	0	0	0	0	0	Alive	4
959	2021	2	11	5)South	2)Secondary	1	0	0	0	E101	0	0	0	0	0	0	0	0	0	0	0	0	0	0	0	Alive	0
960	2021	2	11	5)South	2)Secondary	1	0	0	0	E101	0	0	0	0	0	0	0	0	0	0	0	0	0	0	0	Alive	4
961	2022	2	12	5)South	2)Secondary	0	1	0	0	E111	0	0	0	0	0	0	0	0	0	0	0	0	0	0	0	Alive	3
962	2023	2	10	2)Central	2)Secondary	0	0	0	1	E131E141	0	0	0	0	0	0	0	0	0	0	0	0	0	0	0	Alive	0
963	2023	2	10	1)BKK	3)Tertiary	1	0	0	0	E101	0	0	0	0	0	0	0	0	0	0	0	0	0	0	0	Alive	8
964	2023	1	9	1)BKK	3)Tertiary	1	0	0	0	E101	0	0	0	0	0	0	0	0	0	0	0	0	0	0	0	Alive	6
965	2020	1	5	1)BKK	3)Tertiary	0	1	0	0	E111	0	0	0	0	0	0	0	0	0	0	0	0	0	0	0	Alive	13
966	2023	1	9	1)BKK	3)Tertiary	1	0	0	0	E101	0	0	0	0	0	0	0	0	0	0	0	0	0	0	0	Alive	6
967	2023	2	9	2)Central	2)Secondary	0	0	0	1	E131E141	0	0	0	0	0	0	0	0	0	0	1	0	0	0	0	Alive	6
968	2023	2	8	2)Central	3)Tertiary	0	1	0	0	E111	1	0	0	0	0	0	0	0	0	0	0	0	0	0	0	Alive	9
969	2023	1	9	2)Central	2)Secondary	1	0	0	0	E101	0	0	0	0	0	0	0	0	0	0	0	0	0	1	0	Alive	6
970	2023	1	8	1)BKK	3)Tertiary	1	0	0	0	E101	0	0	0	0	0	0	0	0	0	0	0	0	0	0	0	Alive	12
971	2016	2	1	2)Central	3)Tertiary	0	1	0	0	E111	0	0	0	0	0	0	0	0	0	0	0	0	0	0	0	Alive	18
972	2016	2	2	2)Central	1)Primary	1	0	0	0	E101	0	0	0	0	0	0	0	0	0	0	0	0	0	0	0	Alive	8
973	2019	1	4	2)Central	3)Tertiary	1	0	0	0	E101	1	0	0	0	0	0	0	0	0	0	1	0	0	0	0	Alive	6
974	2021	2	5	2)Central	3)Tertiary	1	0	0	0	E101	0	0	0	0	0	0	0	0	0	0	0	0	0	1	0	Alive	9
975	2020	1	8	2)Central	2)Secondary	1	0	0	0	E101	0	0	0	0	0	0	0	0	0	0	1	0	0	0	0	Alive	15
976	2022	2	11	1)BKK	2)Secondary	1	0	0	0	E101	0	0	0	0	0	0	0	1	0	0	0	0	0	1	0	Alive	5
977	2022	2	10	1)BKK	2)Secondary	1	0	0	0	E101	0	0	0	0	0	0	0	0	0	0	1	0	0	0	0	Alive	4
978	2018	2	4	1)BKK	3)Tertiary	1	0	0	0	E101	0	0	0	0	0	0	0	0	0	0	0	0	0	0	0	Alive	7
979	2022	2	7	1)BKK	3)Tertiary	1	0	0	0	E101	0	0	0	0	0	0	0	0	0	0	0	0	0	0	0	Alive	6
980	2019	2	8	1)BKK	3)Tertiary	1	0	0	0	E101	0	0	0	1	0	0	0	0	0	0	0	0	0	0	0	Alive	7
981	2018	1	16	3)NE	2)Secondary	0	1	0	0	E111	0	0	0	0	0	0	0	0	0	0	0	0	0	0	0	Alive	5
982	2018	2	10	3)NE	3)Tertiary	1	0	0	0	E101	0	0	0	0	0	1	0	0	0	0	0	0	0	1	0	Alive	14
983	2018	2	10	3)NE	3)Tertiary	1	0	0	0	E101	0	0	0	0	0	0	0	0	0	0	1	0	0	0	0	Alive	8
984	2018	2	10	3)NE	3)Tertiary	1	0	0	0	E101	0	0	0	0	0	0	0	0	0	0	1	0	0	0	0	Alive	13
985	2019	2	10	3)NE	3)Tertiary	1	0	0	0	E101	0	0	0	0	0	0	0	0	0	0	1	0	0	0	0	Alive	5
986	2019	2	11	3)NE	3)Tertiary	1	0	0	0	E101	0	0	0	0	0	0	0	0	0	0	0	0	0	0	0	Alive	18
987	2019	2	11	3)NE	3)Tertiary	1	0	0	0	E101	0	0	0	0	0	0	0	0	0	0	0	0	0	0	0	Alive	14
988	2020	2	11	3)NE	3)Tertiary	1	0	0	0	E101	0	0	0	0	0	0	0	0	0	0	1	0	0	1	0	Alive	16
989	2020	2	12	3)NE	3)Tertiary	1	0	0	0	E101	0	0	0	0	0	0	0	0	0	0	0	0	0	0	0	Alive	12
990	2021	2	12	3)NE	3)Tertiary	1	0	0	0	E101	0	0	0	0	0	0	0	0	0	0	0	0	0	0	0	Alive	13
991	2016	2	13	3)NE	3)Tertiary	0	1	0	0	E111	0	0	0	0	0	0	0	0	0	0	1	0	0	0	0	Alive	12
992	2017	1	12	3)NE	3)Tertiary	1	0	0	0	E101	0	0	0	0	0	0	0	0	0	0	1	0	0	0	0	Alive	14
993	2019	1	15	3)NE	2)Secondary	1	0	0	0	E101	0	0	0	0	0	0	0	0	1	0	0	0	1	0	0	Alive	3
994	2020	1	16	3)NE	3)Tertiary	1	0	0	0	E101	0	0	0	0	0	0	0	0	0	0	1	0	0	0	0	Alive	2
995	2020	1	16	3)NE	2)Secondary	1	0	0	0	E101	0	0	0	0	0	0	0	0	0	0	1	0	0	0	0	Alive	3
996	2020	1	16	3)NE	3)Tertiary	1	0	0	0	E101	0	0	0	0	0	0	0	0	0	0	0	0	0	1	0	Alive	4
997	2020	1	16	3)NE	2)Secondary	1	0	0	0	E101	0	0	0	0	0	0	0	0	0	0	1	0	0	0	0	Alive	3
998	2021	1	16	3)NE	3)Tertiary	0	0	0	1	E131E141	0	0	0	0	0	0	0	0	0	0	1	0	0	0	0	Alive	2
999	2021	1	17	3)NE	2)Secondary	1	0	0	0	E101	0	0	0	0	0	0	0	0	1	0	0	0	1	0	0	Alive	2
1000	2021	1	17	3)NE	2)Secondary	1	0	0	0	E101	0	0	0	0	0	0	0	0	0	0	0	0	0	0	0	Alive	4
1001	2022	1	17	3)NE	3)Tertiary	0	1	0	0	E111	0	0	0	0	0	0	0	0	0	0	1	0	0	1	0	Alive	7
1002	2022	2	14	3)NE	3)Tertiary	0	1	0	0	E111	0	0	0	0	0	0	0	0	0	0	0	0	0	0	0	Alive	20
1003	2015	2	14	5)South	3)Tertiary	1	0	0	0	E101	0	0	0	0	0	0	0	0	0	0	0	0	0	0	0	Alive	19
1004	2015	2	14	5)South	3)Tertiary	1	0	0	0	E101	0	0	0	0	0	0	0	0	0	0	0	0	0	0	0	Alive	9
1005	2016	2	15	5)South	3)Tertiary	1	0	0	0	E101	0	0	0	0	0	0	0	0	0	0	1	0	0	0	0	Alive	7
1006	2016	2	16	5)South	3)Tertiary	0	1	0	0	E111	0	0	0	0	0	0	0	0	0	0	0	0	0	0	0	Alive	3
1007	2016	2	16	5)South	3)Tertiary	1	0	0	0	E101	0	0	0	0	0	0	0	0	0	0	1	0	0	0	0	Alive	3
1008	2016	2	16	5)South	3)Tertiary	1	0	0	0	E101	0	0	0	0	0	0	0	0	0	0	0	0	0	0	0	Alive	4
1009	2017	2	16	5)South	3)Tertiary	1	0	0	0	E101	0	0	0	0	0	0	0	0	0	0	1	0	0	0	0	Alive	8
1010	2017	2	16	5)South	3)Tertiary	1	0	0	0	E101	0	0	0	0	0	0	0	0	0	0	0	0	0	0	0	Alive	5
1011	2018	2	17	5)South	3)Tertiary	1	0	0	0	E101	0	0	0	0	0	0	0	0	0	0	0	0	0	0	0	Alive	3
1012	2021	1	12	5)South	3)Tertiary	1	0	0	0	E101	0	0	0	0	0	0	0	0	0	0	0	0	0	0	0	Alive	10
1013	2023	2	13	5)South	3)Tertiary	1	0	0	0	E101	0	0	0	0	0	0	0	0	0	0	1	0	0	0	0	Alive	7
1014	2023	2	13	5)South	3)Tertiary	1	0	0	0	E101	0	0	0	0	0	0	0	0	0	0	1	0	0	0	0	Alive	3
1015	2022	2	13	5)South	3)Tertiary	1	0	0	0	E101	0	0	0	0	0	0	0	0	0	0	0	0	0	0	0	Alive	11
1016	2015	2	14	2)Central	2)Secondary	0	1	0	0	E111	0	0	0	0	0	0	0	0	0	0	0	0	0	0	0	Alive	8
1017	2015	2	14	2)Central	2)Secondary	1	0	0	0	E101	0	0	0	0	0	0	0	0	0	0	1	0	0	0	0	Alive	7
1018	2015	2	15	2)Central	2)Secondary	1	0	0	0	E101	0	0	0	0	0	0	0	0	0	0	0	0	0	0	0	Alive	5
1019	2016	2	15	2)Central	2)Secondary	1	0	0	0	E101	0	0	0	0	0	0	0	0	0	0	0	0	0	0	0	Alive	1
1020	2016	2	16	2)Central	2)Secondary	1	0	0	0	E101	0	0	0	0	0	0	0	0	0	0	1	0	0	1	0	Alive	10
1021	2016	2	16	2)Central	2)Secondary	1	0	0	0	E101	0	0	0	0	0	0	0	0	0	0	1	0	0	0	0	Alive	13
1022	2017	2	16	2)Central	2)Secondary	1	0	0	0	E101	0	0	0	0	0	0	0	0	0	0	1	0	0	0	0	Alive	7
1023	2018	2	17	2)Central	2)Secondary	1	0	0	0	E101	0	0	0	0	0	0	0	0	0	0	0	0	0	0	0	Alive	3
1024	2020	2	12	2)Central	2)Secondary	1	0	0	0	E101	0	0	0	0	0	0	0	0	0	0	1	0	0	1	0	Alive	15
1025	2017	1	5	2)Central	2)Secondary	1	0	0	0	E101	0	0	0	0	0	0	0	0	0	0	0	0	0	0	0	Alive	4
1026	2019	1	11	1)BKK	3)Tertiary	0	1	0	0	E111	0	0	0	0	0	0	0	0	0	0	0	0	0	0	0	Alive	7
1027	2021	1	12	2)Central	3)Tertiary	0	0	0	1	E131E141	0	0	0	0	0	0	0	1	0	0	0	0	0	1	0	Alive	0
1028	2021	1	12	2)Central	3)Tertiary	1	0	0	0	E101	0	0	0	0	0	0	0	0	0	0	1	0	0	1	0	Alive	10
1029	2021	2	17	3)NE	3)Tertiary	1	0	0	0	E101	1	0	0	0	0	0	0	0	0	0	0	0	0	0	0	Alive	2
1030	2023	2	4	3)NE	2)Secondary	0	1	0	0	E111	0	1	0	0	0	0	0	0	0	0	0	0	0	0	0	Alive	8
1031	2022	1	6	2)Central	1)Primary	1	0	0	0	E101	0	0	0	0	0	0	0	0	0	0	0	0	0	0	0	Alive	7
1032	2020	1	15	4)North	3)Tertiary	0	1	0	0	E111	0	0	0	0	0	1	0	0	1	0	1	0	1	1	0	Alive	13
1033	2021	1	16	4)North	3)Tertiary	0	1	0	0	E111	0	0	0	0	0	0	1	0	0	0	0	0	0	0	0	Alive	3
1034	2022	1	15	2)Central	2)Secondary	1	0	0	0	E101	0	0	0	0	0	0	0	0	0	0	1	0	0	1	0	Alive	10
1035	2018	2	12	4)North	3)Tertiary	0	1	0	0	E111	0	0	0	0	0	0	0	0	0	0	1	0	0	0	0	Alive	10
1036	2018	2	13	4)North	3)Tertiary	1	0	0	0	E101	0	0	0	0	0	0	0	0	0	0	1	0	0	0	0	Alive	3
1037	2019	2	13	4)North	3)Tertiary	1	0	0	0	E101	0	0	0	0	0	0	0	0	0	0	1	0	0	0	0	Alive	4
1038	2019	2	13	4)North	3)Tertiary	0	0	0	1	E131E141	0	0	0	0	0	0	0	0	0	0	0	0	0	0	0	Alive	2
1039	2019	2	13	4)North	3)Tertiary	1	0	0	0	E101	0	0	0	0	0	0	0	0	0	0	1	0	0	0	0	Alive	6
1040	2019	2	14	4)North	3)Tertiary	1	0	0	0	E101	0	0	0	0	0	0	0	0	0	0	1	0	0	0	0	Alive	6
1041	2019	2	14	4)North	3)Tertiary	1	0	0	0	E101	0	0	0	0	0	0	0	0	0	0	1	0	0	0	0	Alive	5
1042	2020	2	14	4)North	3)Tertiary	1	0	0	0	E101	0	0	0	0	0	0	0	0	0	0	0	0	0	0	0	Alive	5
1043	2020	2	14	4)North	3)Tertiary	0	0	0	1	E131E141	0	0	0	0	0	0	0	0	0	0	1	0	0	0	0	Alive	9
1044	2020	2	14	4)North	3)Tertiary	1	0	0	0	E101	0	0	0	0	0	0	0	0	0	0	0	0	0	0	0	Alive	6
1045	2020	2	14	4)North	3)Tertiary	1	0	0	0	E101	0	0	0	0	0	0	0	0	0	0	1	0	0	0	0	Alive	9
1046	2021	2	15	4)North	3)Tertiary	0	1	0	0	E111	0	0	0	0	0	0	0	0	0	0	0	0	0	0	0	Alive	2
1047	2021	2	15	4)North	3)Tertiary	1	0	0	0	E101	0	0	0	0	1	0	0	0	0	1	1	0	1	1	0	Death	4
1048	2021	1	15	4)North	2)Secondary	0	1	0	0	E111	0	0	0	0	0	0	0	0	0	0	1	0	0	0	0	Alive	4
1049	2020	1	14	4)North	3)Tertiary	0	0	0	1	E131E141	0	0	0	0	0	0	0	0	0	0	0	0	0	0	0	Alive	2
1050	2020	1	15	3)NE	3)Tertiary	1	0	0	0	E101	0	0	0	0	0	0	0	0	0	0	0	0	0	0	0	Alive	4
1051	2020	1	15	3)NE	3)Tertiary	0	1	0	0	E111	0	0	0	0	0	0	0	0	0	0	0	0	0	0	0	Alive	3
1052	2020	1	15	3)NE	3)Tertiary	1	0	0	0	E101	0	0	0	0	0	0	0	0	0	0	1	0	0	0	0	Alive	2
1053	2020	1	15	3)NE	3)Tertiary	1	0	0	0	E101	0	0	0	0	0	0	0	0	0	0	0	0	0	0	0	Alive	3
1054	2020	1	15	3)NE	3)Tertiary	1	0	0	0	E101	0	0	0	0	0	0	0	0	0	0	0	0	0	0	0	Alive	7
1055	2020	1	15	3)NE	3)Tertiary	1	0	0	0	E101	0	0	0	0	0	0	0	0	0	0	0	0	0	0	0	Alive	8
1056	2020	1	15	3)NE	1)Primary	1	0	0	0	E101	0	0	0	0	0	0	0	0	0	0	0	0	0	0	0	Alive	5
1057	2022	1	17	3)NE	3)Tertiary	1	0	0	0	E101	0	0	0	0	0	0	0	0	0	0	1	0	0	0	0	Alive	7
1058	2023	2	16	4)North	3)Tertiary	1	0	0	0	E101	0	0	0	0	0	0	0	0	0	0	1	0	0	0	0	Alive	18
1059	2019	2	12	2)Central	2)Secondary	1	0	0	0	E101	0	0	0	0	0	0	0	0	1	0	1	0	1	0	0	Alive	3
1060	2020	2	13	2)Central	2)Secondary	1	0	0	0	E101	0	0	0	0	0	0	0	0	0	0	1	0	0	0	0	Alive	3
1061	2020	2	13	2)Central	2)Secondary	1	0	0	0	E101	0	0	0	0	0	0	0	0	0	0	0	0	0	0	0	Alive	3
1062	2021	2	13	2)Central	2)Secondary	1	0	0	0	E101	0	0	0	0	0	0	0	0	0	0	0	0	0	0	0	Alive	2
1063	2021	2	14	2)Central	2)Secondary	0	0	0	1	E131E141	0	0	0	0	0	0	0	0	0	0	1	0	0	0	0	Alive	2
1064	2021	2	14	2)Central	2)Secondary	1	0	0	0	E101	0	0	0	0	0	0	0	0	0	0	1	0	0	0	0	Alive	5
1065	2022	2	15	2)Central	2)Secondary	1	0	0	0	E101	0	0	0	0	0	0	0	0	0	0	1	0	0	0	0	Alive	6
1066	2023	2	16	2)Central	2)Secondary	1	0	0	0	E101	0	0	0	0	0	0	0	0	0	0	1	0	0	0	0	Alive	4
1067	2017	1	11	2)Central	2)Secondary	1	0	0	0	E101	0	0	0	0	0	0	0	0	0	0	0	0	0	0	0	Alive	20
1068	2017	1	11	2)Central	2)Secondary	1	0	0	0	E101	0	0	0	0	0	0	0	0	0	0	0	0	0	0	0	Alive	26
1069	2017	1	8	2)Central	2)Secondary	0	1	0	0	E111	0	0	0	0	0	0	0	0	0	0	0	0	0	0	0	Alive	3
1070	2022	2	17	2)Central	2)Secondary	0	0	0	1	E131E141	0	0	0	0	1	0	0	0	0	1	1	0	1	1	0	Death	17
1071	2019	1	10	2)Central	2)Secondary	1	0	0	0	E101	0	0	0	0	0	1	0	0	0	0	1	0	0	0	0	Alive	9
1072	2016	1	11	2)Central	2)Secondary	0	1	0	0	E111	0	0	0	0	0	0	0	0	0	0	0	0	0	0	0	Alive	7
1073	2017	1	12	2)Central	2)Secondary	1	0	0	0	E101	0	0	0	0	0	0	0	0	0	0	1	0	0	0	0	Alive	9
1074	2021	1	15	1)BKK	3)Tertiary	0	1	0	0	E111	0	0	0	0	0	0	1	0	0	0	1	0	0	0	0	Alive	9
1075	2022	2	17	2)Central	3)Tertiary	1	0	0	0	E101	0	0	0	0	0	0	0	0	0	0	1	0	0	1	0	Alive	7
1076	2019	2	14	2)Central	2)Secondary	0	1	0	0	E111	0	0	0	0	0	0	0	0	0	0	1	0	0	1	0	Alive	10
1077	2016	2	12	1)BKK	4)Private	0	0	0	1	E131E141	0	0	0	0	0	0	0	0	0	0	1	0	0	0	0	Alive	8
1078	2020	2	16	1)BKK	4)Private	1	0	0	0	E101	0	0	0	0	0	0	0	0	0	0	0	0	0	0	0	Alive	4
1079	2016	1	12	4)North	2)Secondary	0	1	0	0	E111	0	0	0	0	0	0	0	0	0	0	0	0	0	0	0	Alive	1
1080	2017	1	14	4)North	2)Secondary	1	0	0	0	E101	0	0	0	0	0	0	0	0	0	0	0	0	0	0	0	Alive	0
1081	2017	1	14	4)North	3)Tertiary	1	0	0	0	E101	0	0	0	0	0	0	0	0	0	0	0	0	0	0	0	Alive	6
1082	2018	1	15	4)North	2)Secondary	1	0	0	0	E101	0	0	0	0	0	0	0	0	0	0	0	0	0	0	0	Alive	5
1083	2019	1	16	4)North	2)Secondary	1	0	0	0	E101	0	0	0	0	0	0	0	0	0	0	0	0	0	0	0	Alive	4
1084	2019	2	15	3)NE	3)Tertiary	1	0	0	0	E101	0	0	0	0	0	0	0	0	0	0	1	0	0	1	0	Alive	5
1085	2021	2	17	3)NE	3)Tertiary	0	1	0	0	E111	0	0	0	0	0	0	0	0	0	0	1	0	0	1	0	Alive	3
1086	2018	1	13	2)Central	3)Tertiary	0	1	0	0	E111	0	0	0	0	0	0	0	0	0	0	1	0	0	0	0	Alive	10
1087	2015	2	13	3)NE	1)Primary	1	0	0	0	E101	0	0	0	0	0	0	0	0	0	0	0	0	0	0	0	Alive	2
1088	2016	2	14	3)NE	1)Primary	1	0	0	0	E101	0	0	0	0	0	0	0	0	0	0	0	0	0	0	0	Alive	3
1089	2016	2	14	3)NE	1)Primary	0	1	0	0	E111	0	0	0	0	0	0	0	0	0	0	0	0	0	0	0	Alive	7
1090	2016	2	14	3)NE	1)Primary	1	0	0	0	E101	0	0	0	0	0	0	0	0	0	0	0	0	0	0	0	Alive	5
1091	2016	2	14	3)NE	1)Primary	1	0	0	0	E101	0	0	0	0	0	0	0	0	0	0	0	0	0	0	0	Alive	3
1092	2016	2	14	3)NE	1)Primary	0	1	0	0	E111	0	0	0	0	0	0	0	0	0	0	0	0	0	0	0	Alive	14
1093	2016	2	14	3)NE	1)Primary	1	0	0	0	E101	0	0	0	0	0	0	0	0	0	0	1	0	0	0	0	Alive	6
1094	2017	2	15	3)NE	1)Primary	1	0	0	0	E101	0	0	0	0	0	0	0	0	0	0	1	0	0	0	0	Alive	6
1095	2017	2	15	3)NE	1)Primary	0	1	0	0	E111	0	0	0	0	0	0	0	0	0	0	0	0	0	0	0	Alive	4
1096	2018	2	16	3)NE	1)Primary	0	1	0	0	E111	0	0	0	0	0	0	0	0	0	0	1	0	0	0	0	Alive	11
1097	2018	2	16	3)NE	1)Primary	0	1	0	0	E111	0	0	0	0	0	0	0	0	0	0	0	0	0	0	0	Alive	5
1098	2019	2	17	3)NE	1)Primary	1	0	0	0	E101	0	0	0	0	0	0	0	0	0	0	1	0	0	0	0	Alive	4
1099	2019	2	17	3)NE	1)Primary	0	1	0	0	E111	0	0	0	0	0	0	0	0	0	0	0	0	0	0	0	Alive	8
1100	2016	2	13	3)NE	1)Primary	1	0	0	0	E101	0	0	0	0	0	0	0	0	0	0	0	0	0	0	0	Alive	7
1101	2016	2	13	3)NE	1)Primary	1	0	0	0	E101	0	0	0	0	0	0	0	0	1	0	0	0	1	0	0	Alive	3
1102	2017	2	13	3)NE	1)Primary	1	0	0	0	E101	0	0	0	0	0	0	0	0	1	0	0	0	1	0	0	Alive	10
1103	2017	2	13	3)NE	1)Primary	1	0	0	0	E101	0	0	0	0	0	0	0	0	0	0	0	0	0	0	0	Alive	3
1104	2017	2	13	3)NE	1)Primary	1	0	0	0	E101	0	0	0	0	0	0	0	0	0	0	1	0	0	0	0	Alive	2
1105	2017	2	14	3)NE	1)Primary	1	0	0	0	E101	0	0	0	0	0	0	0	0	0	0	0	0	0	0	0	Alive	4
1106	2018	2	14	3)NE	1)Primary	0	1	0	0	E111	0	0	0	0	0	0	0	0	0	0	0	0	0	0	0	Alive	6
1107	2018	2	15	3)NE	1)Primary	1	0	0	0	E101	0	0	0	0	0	0	0	0	0	0	0	0	0	0	0	Alive	5
1108	2019	2	15	3)NE	1)Primary	1	0	0	0	E101	0	0	0	0	0	0	0	0	0	0	0	0	0	0	0	Alive	8
1109	2019	2	16	3)NE	1)Primary	1	0	0	0	E101	0	0	0	0	0	0	0	0	0	0	1	0	0	0	0	Alive	3
1110	2019	2	16	3)NE	1)Primary	0	1	0	0	E111	0	0	0	0	0	0	0	0	0	0	0	0	0	0	0	Alive	3
1111	2019	2	16	3)NE	1)Primary	0	1	0	0	E111	0	0	0	0	0	0	0	0	0	0	1	0	0	0	0	Alive	4
1112	2020	2	16	3)NE	1)Primary	1	0	0	0	E101	0	0	0	0	0	0	0	0	0	0	1	0	0	0	0	Alive	3
1113	2020	2	16	3)NE	1)Primary	0	1	0	0	E111	0	0	0	0	0	0	0	0	0	0	1	0	0	0	0	Alive	7
1114	2020	2	16	3)NE	1)Primary	1	0	0	0	E101	0	0	0	0	0	0	0	0	0	0	0	0	0	0	0	Alive	3
1115	2020	2	17	3)NE	1)Primary	1	0	0	0	E101	0	0	0	0	0	0	0	0	0	0	0	0	0	0	0	Alive	3
1116	2020	2	17	3)NE	1)Primary	0	1	0	0	E111	0	0	0	0	0	0	0	0	0	0	1	0	0	0	0	Alive	4
1117	2021	2	17	3)NE	1)Primary	0	1	0	0	E111	0	0	0	0	0	0	0	0	0	0	0	0	0	0	0	Alive	3
1118	2021	2	17	3)NE	1)Primary	1	0	0	0	E101	0	0	0	0	0	0	0	0	0	0	1	0	0	0	0	Alive	8
1119	2021	2	17	3)NE	1)Primary	1	0	0	0	E101	0	0	0	0	0	0	0	0	0	0	0	0	0	0	0	Alive	5
1120	2021	2	17	3)NE	1)Primary	1	0	0	0	E101	0	0	0	0	0	0	0	0	0	0	0	0	0	0	0	Alive	3
1121	2015	2	10	3)NE	1)Primary	1	0	0	0	E101	0	0	0	0	0	0	0	0	0	0	0	0	0	0	0	Alive	17
1122	2015	2	10	3)NE	1)Primary	0	1	0	0	E111	0	0	0	0	0	0	0	0	0	0	0	0	0	0	0	Alive	4
1123	2015	2	11	3)NE	1)Primary	0	1	0	0	E111	0	0	0	0	0	0	0	0	0	0	0	0	0	0	0	Alive	3
1124	2016	2	12	3)NE	1)Primary	1	0	0	0	E101	0	0	0	0	0	0	0	0	1	0	1	0	1	0	0	Alive	10
1125	2017	2	13	3)NE	1)Primary	0	0	0	1	E131E141	0	0	0	0	0	0	0	0	0	0	0	0	0	0	0	Alive	2
1126	2016	2	8	1)BKK	3)Tertiary	1	0	0	0	E101	0	0	0	0	0	0	0	0	0	0	0	0	0	0	0	Alive	7
1127	2021	2	13	3)NE	3)Tertiary	0	1	0	0	E111	0	0	0	0	0	0	0	0	0	0	1	0	0	1	0	Alive	10
1128	2016	2	15	3)NE	3)Tertiary	1	0	0	0	E101	0	0	0	0	0	0	0	0	0	0	0	0	0	0	0	Alive	3
1129	2016	2	15	3)NE	3)Tertiary	1	0	0	0	E101	0	0	0	0	0	0	0	0	0	0	0	0	0	0	0	Alive	1
1130	2022	2	9	3)NE	2)Secondary	1	0	0	0	E101	0	0	0	0	0	0	0	0	0	0	0	0	0	0	0	Alive	7
1131	2022	2	8	2)Central	3)Tertiary	1	0	0	0	E101	0	0	0	0	0	0	0	0	0	0	0	0	0	0	0	Alive	11
1132	2020	2	5	3)NE	2)Secondary	1	0	0	0	E101	0	0	0	0	0	0	0	0	0	0	0	0	0	0	0	Alive	7
1133	2023	2	8	3)NE	2)Secondary	1	0	0	0	E101	0	0	0	0	0	0	0	0	0	0	0	0	0	0	0	Alive	8
1134	2017	1	0	3)NE	3)Tertiary	0	1	0	0	E111	0	0	0	0	0	0	0	0	1	0	0	0	1	1	1	Alive	8
1135	2016	1	6	1)BKK	3)Tertiary	1	0	0	0	E101	0	0	0	0	0	0	0	0	0	0	0	0	0	0	0	Alive	10
1136	2019	1	10	4)North	2)Secondary	1	0	0	0	E101	0	0	0	0	0	0	0	0	0	0	1	0	0	0	0	Alive	15
1137	2022	1	13	4)North	2)Secondary	1	0	0	0	E101	0	0	0	0	0	0	0	0	0	0	1	0	0	0	0	Alive	4
1138	2023	1	14	4)North	2)Secondary	1	0	0	0	E101	0	0	0	0	0	0	0	0	0	0	0	0	0	0	0	Alive	4
1139	2023	2	13	4)North	2)Secondary	1	0	0	0	E101	0	0	0	0	0	0	0	0	1	0	1	0	1	1	1	Alive	14
1140	2023	1	13	3)NE	2)Secondary	1	0	0	0	E101	0	0	0	0	0	0	0	0	0	0	1	0	0	0	0	Alive	8
1141	2018	1	17	5)South	2)Secondary	1	0	0	0	E101	0	0	0	0	0	0	0	0	0	0	0	0	0	0	0	Alive	4
1142	2018	2	16	5)South	3)Tertiary	0	1	0	0	E111	0	0	0	0	0	0	0	0	0	0	0	0	0	0	0	Alive	1
1143	2023	1	7	2)Central	2)Secondary	1	0	0	0	E101	1	0	0	0	0	0	0	0	0	0	1	0	0	1	0	Alive	14
1144	2020	2	12	5)South	2)Secondary	0	1	0	0	E111	0	0	0	0	0	0	0	0	0	0	0	0	0	0	0	Alive	9
1145	2023	2	15	5)South	2)Secondary	1	0	0	0	E101	0	0	0	0	0	0	0	0	0	0	1	0	0	0	0	Alive	2
1146	2023	2	15	5)South	2)Secondary	1	0	0	0	E101	0	0	0	0	0	0	0	0	0	0	0	0	0	0	0	Alive	9
1147	2019	2	12	5)South	2)Secondary	1	0	0	0	E101	0	0	0	0	0	0	0	0	0	0	0	0	0	0	0	Alive	7
1148	2020	2	12	5)South	2)Secondary	1	0	0	0	E101	0	0	0	0	0	0	0	0	0	0	0	0	0	0	0	Alive	4
1149	2020	2	12	5)South	2)Secondary	1	0	0	0	E101	0	0	0	0	0	0	0	0	0	0	0	0	0	0	0	Alive	1
1150	2021	2	13	5)South	2)Secondary	1	0	0	0	E101	0	0	0	0	0	0	0	0	0	0	0	0	0	0	0	Alive	4
1151	2022	2	14	5)South	2)Secondary	1	0	0	0	E101	0	0	0	0	0	0	0	0	0	0	1	0	0	0	0	Alive	6
1152	2022	2	15	5)South	2)Secondary	0	0	0	1	E131E141	0	0	0	0	0	0	0	0	0	0	0	0	0	0	0	Alive	1
1153	2023	2	15	5)South	2)Secondary	1	0	0	0	E101	0	0	0	0	0	0	0	0	0	0	1	0	0	0	0	Alive	3
1154	2023	2	16	5)South	2)Secondary	1	0	0	0	E101	0	0	0	0	0	0	0	0	0	0	0	0	0	0	0	Alive	6
1155	2023	2	16	5)South	2)Secondary	1	0	0	0	E101	0	0	0	0	0	0	0	0	0	0	1	0	0	0	0	Alive	3
1156	2023	2	16	5)South	2)Secondary	0	1	0	0	E111	0	0	0	0	0	0	0	0	0	0	1	0	0	0	0	Alive	9
1157	2016	1	16	2)Central	2)Secondary	1	0	0	0	E101	0	0	0	0	0	0	0	0	0	0	0	0	0	0	0	Alive	8
1158	2022	2	11	5)South	2)Secondary	0	1	0	0	E111	0	0	0	0	0	0	0	0	0	0	1	0	0	0	0	Alive	6
1159	2023	2	12	5)South	2)Secondary	0	1	0	0	E111	0	0	0	0	0	0	0	0	0	0	0	0	0	0	0	Alive	7
1160	2020	2	10	5)South	2)Secondary	0	1	0	0	E111	0	0	0	0	0	1	0	0	0	0	1	0	0	0	0	Alive	7
1161	2022	2	12	5)South	2)Secondary	1	0	0	0	E101	0	0	0	0	0	0	0	0	0	0	0	0	0	0	0	Alive	5
1162	2018	1	8	5)South	2)Secondary	1	0	0	0	E101	0	0	0	0	0	0	0	0	0	0	0	0	0	0	0	Alive	1
1163	2018	1	8	5)South	2)Secondary	0	1	0	0	E111	0	0	0	0	0	0	0	0	0	0	0	0	0	0	0	Alive	4
1164	2019	1	9	5)South	2)Secondary	1	0	0	0	E101	0	0	0	0	0	0	0	0	0	0	0	0	0	0	0	Alive	4
1165	2022	1	11	5)South	2)Secondary	1	0	0	0	E101	0	0	0	0	0	0	0	0	0	0	0	0	0	0	0	Alive	4
1166	2021	1	4	5)South	2)Secondary	1	0	0	0	E101	0	0	0	0	0	1	0	0	0	0	0	0	0	0	0	Alive	10
1167	2021	2	3	5)South	2)Secondary	1	0	0	0	E101	0	0	0	0	0	0	0	0	0	0	1	0	0	0	0	Alive	8
1168	2022	2	4	2)Central	2)Secondary	0	1	0	0	E111	0	0	0	0	0	0	0	0	0	0	0	0	0	0	0	Alive	2
1169	2022	2	4	2)Central	3)Tertiary	1	0	0	0	E101	0	0	0	0	0	0	0	0	0	0	0	0	0	0	0	Alive	16
1170	2015	2	14	4)North	2)Secondary	0	1	0	0	E111	0	0	0	0	0	0	0	0	1	0	0	0	1	0	0	Alive	5
1171	2019	1	16	5)South	3)Tertiary	1	0	0	0	E101	0	0	0	0	1	1	0	0	1	1	1	0	1	1	0	Alive	20
1172	2019	1	16	2)Central	3)Tertiary	1	0	0	0	E101	0	0	0	0	0	0	0	0	0	0	1	0	0	1	0	Alive	9
1173	2015	2	13	1)BKK	3)Tertiary	1	0	0	0	E101	0	0	0	0	0	0	0	0	0	0	1	0	0	0	0	Alive	8
1174	2018	2	7	2)Central	2)Secondary	1	0	0	0	E101	0	0	0	0	0	0	0	0	0	0	0	0	0	0	0	Alive	9
1175	2019	2	7	2)Central	2)Secondary	1	0	0	0	E101	0	0	0	0	0	0	0	0	0	0	1	0	0	0	0	Alive	10
1176	2020	2	9	2)Central	3)Tertiary	1	0	0	0	E101	0	0	0	0	0	0	0	0	0	0	0	0	0	0	0	Alive	13
1177	2019	1	6	2)Central	3)Tertiary	1	0	0	0	E101	0	0	0	0	0	0	0	0	0	0	0	0	0	0	0	Alive	7
1178	2020	1	7	2)Central	3)Tertiary	0	0	0	1	E131E141	0	0	0	0	0	1	0	0	0	0	1	0	0	0	0	Alive	15
1179	2020	2	6	2)Central	3)Tertiary	1	0	0	0	E101	0	0	0	0	0	0	0	0	0	0	0	0	0	0	0	Alive	13
1180	2015	1	10	2)Central	3)Tertiary	1	0	0	0	E101	0	0	0	0	0	0	0	0	0	0	0	0	0	0	0	Alive	4
1181	2015	1	10	2)Central	3)Tertiary	1	0	0	0	E101	0	0	0	0	0	0	0	0	0	0	0	0	0	0	0	Alive	4
1182	2016	1	11	2)Central	3)Tertiary	1	0	0	0	E101	0	0	0	0	0	0	0	0	0	0	0	0	0	0	0	Alive	14
1183	2017	1	13	2)Central	3)Tertiary	1	0	0	0	E101	0	0	0	0	0	0	0	0	0	0	0	0	0	0	0	Alive	3
1184	2022	2	16	2)Central	3)Tertiary	1	0	0	0	E101	0	0	0	0	0	0	0	0	1	0	1	0	1	0	0	Alive	5
1185	2023	2	17	2)Central	3)Tertiary	1	0	0	0	E101	0	0	0	0	0	0	0	0	0	0	1	0	0	0	0	Alive	4
1186	2023	2	17	2)Central	3)Tertiary	0	1	0	0	E111	0	0	0	0	0	0	0	0	0	0	1	0	0	0	0	Alive	7
1187	2023	2	17	2)Central	2)Secondary	1	0	0	0	E101	0	0	0	0	0	0	0	0	0	0	1	0	0	1	0	Alive	5
1188	2023	2	17	2)Central	3)Tertiary	1	0	0	0	E101	0	0	0	0	0	0	0	0	0	0	1	0	0	0	0	Alive	2
1189	2017	1	12	2)Central	3)Tertiary	0	0	0	1	E131E141	0	0	0	0	1	0	0	0	0	1	1	0	1	1	0	Death	2
1190	2016	1	11	2)Central	3)Tertiary	1	0	0	0	E101	0	0	0	0	0	0	0	0	0	0	1	0	0	0	0	Alive	20
1191	2017	1	13	2)Central	2)Secondary	0	1	0	0	E111	0	0	0	0	0	0	0	0	0	0	0	0	0	0	0	Alive	1
1192	2017	1	13	2)Central	3)Tertiary	1	0	0	0	E101	0	0	0	0	0	0	0	0	0	0	1	0	0	0	0	Alive	5
1193	2018	1	13	2)Central	2)Secondary	0	1	0	0	E111	0	0	0	0	0	0	0	0	0	0	0	0	0	0	0	Alive	3
1194	2018	1	14	2)Central	3)Tertiary	1	0	0	0	E101	0	0	0	0	0	0	0	0	0	0	0	0	0	0	0	Alive	6
1195	2020	1	15	2)Central	3)Tertiary	1	0	0	0	E101	0	0	0	0	0	0	0	0	0	0	1	0	0	0	0	Alive	3
1196	2020	1	16	2)Central	2)Secondary	1	0	0	0	E101	0	0	0	0	0	0	0	0	0	0	0	0	0	0	0	Alive	4
1197	2021	1	16	2)Central	2)Secondary	0	1	0	0	E111	0	0	0	0	0	0	0	0	0	0	0	0	0	0	0	Alive	2
1198	2021	1	17	2)Central	3)Tertiary	0	1	0	0	E111	0	0	0	0	0	0	0	0	1	0	1	0	1	0	0	Death	1
1199	2020	1	17	5)South	2)Secondary	0	1	0	0	E111	0	0	0	0	0	0	0	0	0	0	0	0	0	0	0	Alive	1
1200	2020	1	17	5)South	2)Secondary	1	0	0	0	E101	0	0	0	0	0	0	0	0	0	0	1	0	0	0	0	Alive	4
1201	2023	2	17	5)South	3)Tertiary	1	0	0	0	E101	0	0	0	0	0	0	0	0	0	0	0	0	0	0	0	Alive	5
1202	2023	2	17	5)South	3)Tertiary	1	0	0	0	E101	0	0	0	0	0	0	0	0	0	0	0	0	0	0	0	Alive	2
1203	2017	1	10	5)South	3)Tertiary	0	1	0	0	E111	0	0	0	0	0	0	0	0	0	0	0	0	0	0	0	Alive	6
1204	2021	1	13	5)South	3)Tertiary	1	0	0	0	E101	0	0	0	0	0	0	0	0	0	0	0	0	0	0	0	Alive	3
1205	2021	1	15	2)Central	2)Secondary	1	0	0	0	E101	0	0	0	0	0	0	0	0	0	0	1	0	0	0	0	Alive	5
1206	2016	2	12	2)Central	2)Secondary	1	0	0	0	E101	0	0	0	0	0	0	0	0	0	0	0	0	0	0	0	Alive	5
1207	2017	2	13	2)Central	2)Secondary	1	0	0	0	E101	0	0	0	0	0	0	0	0	0	0	1	0	0	0	0	Alive	6
1208	2018	2	14	2)Central	2)Secondary	1	0	0	0	E101	0	0	0	0	0	0	0	0	0	0	0	0	0	0	0	Alive	5
1209	2018	2	14	2)Central	2)Secondary	0	1	0	0	E111	0	0	0	0	0	0	0	0	0	0	1	0	0	0	0	Alive	6
1210	2019	2	15	2)Central	2)Secondary	1	0	0	0	E101	0	0	0	0	0	0	0	0	0	0	0	0	0	0	0	Alive	3
1211	2019	2	16	2)Central	3)Tertiary	1	0	0	0	E101	0	0	0	0	0	0	0	0	0	0	1	0	0	0	0	Alive	3
1212	2019	2	16	2)Central	2)Secondary	1	0	0	0	E101	0	0	0	0	0	0	0	0	0	0	0	0	0	0	0	Alive	7
1213	2021	2	17	2)Central	2)Secondary	0	1	0	0	E111	0	0	0	0	0	0	0	0	0	0	0	0	0	0	0	Alive	4
1214	2021	2	17	2)Central	2)Secondary	1	0	0	0	E101	0	0	0	0	0	0	0	0	0	0	1	0	0	0	0	Alive	4
1215	2016	2	10	2)Central	2)Secondary	0	1	0	0	E111	0	0	0	0	0	0	0	0	0	0	0	0	0	0	0	Alive	2
1216	2017	2	12	2)Central	2)Secondary	1	0	0	0	E101	0	0	0	0	0	0	0	0	0	0	0	0	0	0	0	Alive	2
1217	2018	2	12	2)Central	2)Secondary	1	0	0	0	E101	0	0	0	0	0	0	0	0	0	0	0	0	0	0	0	Alive	3
1218	2018	2	13	2)Central	2)Secondary	0	1	0	0	E111	0	0	0	0	0	0	0	0	0	0	0	0	0	0	0	Alive	1
1219	2019	2	13	2)Central	2)Secondary	1	0	0	0	E101	0	0	0	0	0	0	0	0	0	0	0	0	0	0	0	Alive	0
1220	2019	2	13	2)Central	2)Secondary	1	0	0	0	E101	0	0	0	0	0	0	0	0	0	0	0	0	0	0	0	Alive	8
1221	2019	2	14	2)Central	2)Secondary	1	0	0	0	E101	0	0	0	0	0	0	0	0	0	0	0	0	0	0	0	Alive	4
1222	2019	2	14	2)Central	2)Secondary	1	0	0	0	E101	0	0	0	0	0	0	0	0	0	0	0	0	0	0	0	Alive	7
1223	2019	2	14	2)Central	2)Secondary	1	0	0	0	E101	0	0	0	0	0	0	0	0	0	0	1	0	0	0	0	Alive	2
1224	2019	2	14	2)Central	2)Secondary	1	0	0	0	E101	0	0	0	0	0	0	0	0	0	0	0	0	0	0	0	Alive	20
1225	2019	2	14	2)Central	2)Secondary	1	0	0	0	E101	0	0	0	0	0	0	0	0	0	0	0	0	0	0	0	Alive	3
1226	2021	2	15	2)Central	2)Secondary	1	0	0	0	E101	0	0	0	0	0	0	0	0	0	0	0	0	0	0	0	Alive	5
1227	2021	2	16	2)Central	2)Secondary	0	1	0	0	E111	0	0	0	0	0	0	0	0	0	0	0	0	0	0	0	Alive	5
1228	2020	2	8	1)BKK	3)Tertiary	1	0	0	0	E101	0	0	0	0	0	0	0	0	0	0	0	0	0	0	0	Alive	11
1229	2020	2	7	1)BKK	3)Tertiary	1	0	0	0	E101	0	0	0	0	0	0	0	0	0	0	0	0	0	0	0	Alive	14
1230	2020	2	7	1)BKK	4)Private	1	0	0	0	E101	0	0	0	0	0	0	0	0	0	0	0	0	0	0	0	Alive	1
1231	2020	2	7	1)BKK	4)Private	0	1	0	0	E111	0	0	0	0	0	0	0	0	0	0	0	0	0	0	0	Alive	2
1232	2020	2	7	1)BKK	3)Tertiary	1	0	0	0	E101	0	0	0	0	0	0	0	0	0	0	1	0	0	0	0	Alive	6
1233	2021	2	8	1)BKK	3)Tertiary	1	0	0	0	E101	0	0	0	0	0	0	0	0	0	0	0	0	0	0	0	Alive	4
1234	2022	2	9	1)BKK	3)Tertiary	1	0	0	0	E101	0	0	0	0	0	0	0	0	0	0	0	0	0	0	0	Alive	4
1235	2022	2	9	1)BKK	3)Tertiary	1	0	0	0	E101	0	0	0	0	0	0	0	0	0	0	0	0	0	0	0	Alive	7
1236	2020	1	7	1)BKK	3)Tertiary	1	0	0	0	E101	0	0	0	0	0	0	0	0	0	0	0	0	0	0	0	Alive	9
1237	2021	1	12	3)NE	2)Secondary	1	0	0	0	E101	0	0	0	0	0	0	0	0	0	0	0	0	0	0	0	Alive	7
1238	2016	2	14	3)NE	2)Secondary	1	0	0	0	E101	0	0	0	0	0	0	0	0	0	0	0	0	0	0	0	Alive	7
1239	2018	2	16	3)NE	2)Secondary	1	0	0	0	E101	0	0	0	0	0	0	0	0	0	0	0	0	0	0	0	Alive	3
1240	2019	2	17	2)Central	2)Secondary	1	0	0	0	E101	0	0	0	0	0	0	0	0	0	0	0	0	0	0	0	Alive	2
1241	2023	2	14	3)NE	2)Secondary	0	1	0	0	E111	0	0	0	0	0	0	0	0	0	0	0	0	0	0	0	Alive	2
1242	2023	2	14	3)NE	3)Tertiary	0	1	0	0	E111	0	0	0	0	0	0	0	0	0	0	0	0	0	0	0	Alive	8
1243	2022	1	12	3)NE	3)Tertiary	0	0	0	1	E131E141	0	0	0	0	0	0	0	0	0	0	0	0	0	0	0	Alive	8
1244	2023	2	13	3)NE	2)Secondary	1	0	0	0	E101	0	0	0	0	0	0	0	0	0	0	1	0	0	0	0	Alive	6
1245	2019	2	12	3)NE	3)Tertiary	0	1	0	0	E111	0	0	0	0	0	0	0	0	0	0	0	0	0	0	0	Alive	8
1246	2023	1	7	1)BKK	3)Tertiary	1	0	0	0	E101	0	0	0	1	0	0	0	0	0	0	0	0	0	0	0	Alive	5
1247	2018	1	2	1)BKK	3)Tertiary	1	0	0	0	E101	0	0	0	0	0	0	0	0	0	0	0	0	0	0	0	Alive	10
1248	2018	2	10	3)NE	3)Tertiary	1	0	0	0	E101	0	0	0	0	0	0	0	0	0	0	0	0	0	0	0	Alive	5
1249	2018	2	10	3)NE	2)Secondary	1	0	0	0	E101	0	0	0	0	0	0	0	0	0	0	1	0	0	0	0	Alive	4
1250	2018	2	10	3)NE	2)Secondary	1	0	0	0	E101	0	0	0	0	0	0	0	0	0	0	0	0	0	0	0	Alive	5
1251	2018	2	10	3)NE	2)Secondary	1	0	0	0	E101	0	0	0	0	0	0	0	0	0	0	1	0	0	0	0	Alive	5
1252	2019	2	10	3)NE	3)Tertiary	1	0	0	0	E101	0	0	0	0	0	0	0	0	0	0	0	0	0	0	0	Alive	19
1253	2019	2	10	3)NE	2)Secondary	0	1	0	0	E111	0	0	0	0	0	0	0	0	0	0	0	0	0	0	0	Alive	7
1254	2020	2	12	3)NE	2)Secondary	1	0	0	0	E101	0	0	0	0	0	0	0	0	0	0	1	0	0	0	0	Alive	3
1255	2020	2	12	3)NE	3)Tertiary	1	0	0	0	E101	0	0	0	0	0	0	0	0	0	0	0	0	0	0	0	Alive	5
1256	2020	2	12	3)NE	2)Secondary	1	0	0	0	E101	0	0	0	0	0	0	0	0	0	0	0	0	0	0	0	Alive	2
1257	2020	2	12	3)NE	2)Secondary	1	0	0	0	E101	0	0	0	0	0	0	0	0	0	0	1	0	0	0	0	Alive	3
1258	2021	2	12	3)NE	2)Secondary	1	0	0	0	E101	0	0	0	0	0	0	0	0	0	0	0	0	0	0	0	Alive	4
1259	2022	2	13	3)NE	2)Secondary	0	1	0	0	E111	0	0	0	0	0	0	0	0	0	0	1	0	0	0	0	Alive	2
1260	2022	2	14	3)NE	2)Secondary	0	1	0	0	E111	0	0	0	1	0	0	0	0	0	0	1	0	0	0	0	Alive	6
1261	2022	2	14	3)NE	3)Tertiary	1	0	0	0	E101	0	0	0	0	0	0	0	0	0	0	1	0	0	0	0	Alive	5
1262	2022	2	14	3)NE	2)Secondary	0	1	0	0	E111	0	0	0	0	0	0	0	0	0	0	1	0	0	0	0	Alive	4
1263	2022	2	14	3)NE	2)Secondary	0	1	0	0	E111	0	0	0	0	0	0	0	0	0	0	1	0	0	0	0	Alive	3
1264	2023	2	14	3)NE	2)Secondary	1	0	0	0	E101	0	0	0	0	0	0	0	0	0	0	0	0	0	0	0	Alive	1
1265	2023	2	15	3)NE	2)Secondary	1	0	0	0	E101	0	0	0	0	0	0	0	0	0	0	1	0	0	0	0	Alive	3
1266	2023	2	15	3)NE	2)Secondary	0	1	0	0	E111	0	0	0	0	0	0	0	0	0	0	1	0	0	0	0	Alive	3
1267	2023	2	15	3)NE	2)Secondary	1	0	0	0	E101	0	0	0	0	0	0	0	0	0	0	1	0	0	0	0	Alive	5
1268	2023	2	15	3)NE	3)Tertiary	0	1	0	0	E111	0	0	0	0	0	0	0	0	0	0	0	0	0	1	0	Alive	3
1269	2022	2	7	4)North	2)Secondary	1	0	0	0	E101	0	0	0	0	0	0	0	0	0	0	1	0	0	0	0	Alive	8
1270	2023	2	7	4)North	2)Secondary	1	0	0	0	E101	0	0	0	0	0	0	0	0	0	0	1	0	0	0	0	Alive	9
1271	2023	2	7	4)North	3)Tertiary	1	0	0	0	E101	0	0	0	0	0	0	0	0	0	0	0	0	0	0	0	Alive	7
1272	2023	2	8	4)North	2)Secondary	0	0	1	0	E131E141	0	0	0	0	0	0	0	0	0	0	0	0	0	0	0	Alive	1
1273	2023	2	8	4)North	2)Secondary	1	0	0	0	E101	0	0	0	0	0	0	0	0	0	0	1	0	0	0	0	Alive	2
1274	2021	2	5	3)NE	3)Tertiary	0	0	0	1	E131E141	0	0	0	0	0	1	0	0	0	0	1	0	0	0	0	Alive	16
1275	2016	1	12	4)North	2)Secondary	1	0	0	0	E101	0	0	0	0	0	0	0	0	0	0	1	0	0	0	0	Alive	11
1276	2016	1	13	4)North	2)Secondary	1	0	0	0	E101	0	0	0	0	0	0	0	0	0	0	0	0	0	0	0	Alive	3
1277	2020	1	16	2)Central	3)Tertiary	1	0	0	0	E101	0	0	0	0	0	0	0	0	0	0	0	0	0	0	0	Alive	9
1278	2016	2	9	4)North	2)Secondary	1	0	0	0	E101	0	0	0	0	0	0	0	0	0	0	0	0	0	0	0	Alive	2
1279	2019	2	12	4)North	2)Secondary	1	0	0	0	E101	0	0	0	0	0	0	0	0	0	0	1	0	0	0	0	Alive	5
1280	2020	2	12	4)North	2)Secondary	1	0	0	0	E101	0	0	0	0	0	0	0	0	0	0	0	0	0	0	0	Alive	6
1281	2020	2	13	4)North	2)Secondary	1	0	0	0	E101	0	0	0	0	0	0	0	0	0	0	0	0	0	0	0	Alive	4
1282	2020	2	13	4)North	2)Secondary	1	0	0	0	E101	0	0	0	0	0	0	0	0	0	0	0	0	0	0	0	Alive	4
1283	2020	2	13	4)North	2)Secondary	1	0	0	0	E101	0	0	0	0	0	0	0	0	0	0	0	0	0	0	0	Alive	4
1284	2020	2	13	4)North	2)Secondary	1	0	0	0	E101	0	0	0	0	0	0	0	0	0	0	0	0	0	0	0	Alive	4
1285	2021	2	13	4)North	2)Secondary	1	0	0	0	E101	0	0	0	0	0	0	0	0	0	0	0	0	0	0	0	Alive	2
1286	2022	2	15	4)North	2)Secondary	0	1	0	0	E111	0	0	0	0	0	0	0	0	0	0	0	0	0	0	0	Alive	6
1287	2022	2	15	4)North	2)Secondary	1	0	0	0	E101	0	0	0	0	0	0	0	0	0	0	0	0	0	0	0	Alive	2
1288	2022	2	15	4)North	2)Secondary	0	1	0	0	E111	0	0	0	0	0	0	0	0	0	0	0	0	0	0	0	Alive	5
1289	2017	2	9	2)Central	3)Tertiary	1	0	0	0	E101	0	0	0	0	0	0	0	0	0	0	0	0	0	0	0	Alive	8
1290	2017	2	10	2)Central	3)Tertiary	1	0	0	0	E101	0	0	0	0	0	0	0	0	0	0	1	0	0	1	0	Alive	7
1291	2019	2	11	2)Central	3)Tertiary	1	0	0	0	E101	0	0	0	0	0	0	0	0	1	0	0	0	1	1	0	Alive	3
1292	2019	2	11	1)BKK	3)Tertiary	1	0	0	0	E101	0	0	0	0	0	0	0	0	1	0	1	0	1	0	0	Alive	8
1293	2022	2	14	2)Central	3)Tertiary	1	0	0	0	E101	0	0	0	0	0	0	0	0	0	0	1	0	0	0	0	Alive	5
1294	2017	2	3	2)Central	1)Primary	1	0	0	0	E101	0	0	0	0	0	0	0	0	0	0	0	0	0	0	0	Alive	1
1295	2017	2	3	2)Central	3)Tertiary	1	0	0	0	E101	0	0	0	0	0	0	0	0	0	0	1	0	0	0	0	Alive	12
1296	2023	2	9	4)North	2)Secondary	1	0	0	0	E101	0	0	0	0	0	0	0	0	0	0	0	0	0	0	0	Alive	4
1297	2023	2	9	4)North	2)Secondary	1	0	0	0	E101	0	0	0	0	0	0	0	0	1	0	0	0	1	0	0	Alive	3
1298	2023	2	9	4)North	2)Secondary	1	0	0	0	E101	0	0	0	0	0	0	0	0	0	0	0	0	0	0	0	Alive	6
1299	2015	1	9	4)North	2)Secondary	1	0	0	0	E101	0	0	0	0	0	0	0	0	0	0	0	0	0	0	0	Alive	0
1300	2015	1	9	4)North	3)Tertiary	0	1	0	0	E111	0	0	0	0	0	1	0	0	0	0	1	0	0	0	0	Alive	8
1301	2016	1	10	4)North	2)Secondary	1	0	0	0	E101	0	0	0	0	0	0	0	0	0	0	0	0	0	0	0	Alive	10
1302	2016	1	10	4)North	2)Secondary	1	0	0	0	E101	0	0	0	0	0	0	0	0	0	0	0	0	0	0	0	Alive	23
1303	2018	2	13	1)BKK	3)Tertiary	1	0	0	0	E101	0	0	1	0	0	0	0	0	0	0	1	0	0	0	0	Alive	40
1304	2021	1	15	1)BKK	1)Primary	0	1	0	0	E111	0	0	0	0	1	0	1	0	0	1	1	0	1	1	0	Death	1
1305	2022	2	17	1)BKK	3)Tertiary	1	0	0	0	E101	0	0	0	0	0	0	0	0	0	0	1	0	0	0	0	Alive	1
1306	2019	1	14	1)BKK	3)Tertiary	0	1	0	0	E111	0	0	0	0	0	0	0	0	0	0	0	0	0	0	0	Alive	9
1307	2018	1	13	1)BKK	3)Tertiary	0	0	0	1	E131E141	0	0	0	0	0	0	0	0	0	0	0	0	0	0	0	Alive	5
1308	2019	2	15	1)BKK	3)Tertiary	1	0	0	0	E101	0	0	0	0	1	0	0	0	0	1	1	0	1	1	1	Alive	31
1309	2023	1	16	3)NE	2)Secondary	1	0	0	0	E101	0	0	0	0	0	0	0	0	0	0	0	0	0	0	0	Alive	1
1310	2023	1	16	3)NE	2)Secondary	0	1	0	0	E111	0	0	0	0	0	0	0	0	0	0	1	0	0	0	0	Alive	4
1311	2023	1	12	3)NE	3)Tertiary	1	0	0	0	E101	0	0	0	0	0	0	0	0	0	0	0	0	0	0	0	Alive	7
1312	2018	2	7	3)NE	3)Tertiary	0	1	0	0	E111	0	0	0	0	0	0	0	0	0	0	0	0	0	0	0	Alive	14
1313	2016	1	17	3)NE	3)Tertiary	0	1	0	0	E111	0	0	0	0	0	0	0	0	0	0	1	0	0	0	0	Alive	3
1314	2016	1	17	3)NE	3)Tertiary	1	0	0	0	E101	0	0	0	0	0	0	0	0	0	0	1	0	0	1	0	Alive	5
1315	2020	1	16	3)NE	2)Secondary	1	0	0	0	E101	0	0	0	0	0	0	0	0	0	0	0	0	0	0	0	Alive	2
1316	2022	1	5	3)NE	2)Secondary	0	1	0	0	E111	0	0	0	0	0	0	0	0	0	0	0	0	0	0	0	Alive	7
1317	2021	2	14	2)Central	3)Tertiary	1	0	0	0	E101	0	0	0	0	0	0	0	0	0	0	0	0	0	0	0	Alive	10
1318	2020	2	11	1)BKK	3)Tertiary	1	0	0	0	E101	0	0	0	0	0	0	0	0	0	0	0	0	0	0	0	Alive	8
1319	2022	2	13	1)BKK	3)Tertiary	1	0	0	0	E101	0	0	0	0	0	0	0	0	0	0	0	0	0	0	0	Alive	14
1320	2017	2	5	5)South	2)Secondary	1	0	0	0	E101	0	0	0	0	0	0	0	0	0	0	1	0	0	0	0	Alive	10
1321	2020	2	8	5)South	2)Secondary	1	0	0	0	E101	0	0	0	0	0	0	0	0	0	0	0	0	0	0	0	Alive	4
1322	2022	2	10	5)South	2)Secondary	1	0	0	0	E101	0	0	0	0	0	0	0	0	0	0	0	0	0	0	0	Alive	3
1323	2023	2	11	5)South	2)Secondary	1	0	0	0	E101	0	0	0	0	0	0	0	0	0	0	0	0	0	0	0	Alive	5
1324	2021	2	12	5)South	2)Secondary	1	0	0	0	E101	0	0	0	0	0	0	0	0	0	0	0	0	0	0	0	Alive	9
1325	2021	2	12	5)South	2)Secondary	1	0	0	0	E101	0	0	0	0	0	0	0	0	0	0	0	0	0	0	0	Alive	16
1326	2022	2	13	5)South	2)Secondary	1	0	0	0	E101	0	0	0	0	0	0	0	0	0	0	0	0	0	0	0	Alive	7
1327	2022	2	13	5)South	2)Secondary	1	0	0	0	E101	0	0	0	0	0	0	0	0	0	0	1	0	0	0	0	Alive	4
1328	2022	2	13	5)South	2)Secondary	1	0	0	0	E101	0	0	0	0	0	0	0	0	0	0	0	0	0	0	0	Alive	0
1329	2022	2	13	5)South	2)Secondary	1	0	0	0	E101	0	0	0	0	0	0	0	0	0	0	0	0	0	0	0	Alive	6
1330	2022	2	13	5)South	2)Secondary	1	0	0	0	E101	0	0	0	0	0	0	0	0	0	0	0	0	0	0	0	Alive	4
1331	2017	1	7	3)NE	3)Tertiary	1	0	0	0	E101	0	0	0	0	0	0	0	0	0	0	0	0	0	0	0	Alive	14
1332	2018	1	8	3)NE	2)Secondary	1	0	0	0	E101	0	0	0	0	0	0	0	0	0	0	1	0	0	0	0	Alive	10
1333	2020	1	10	3)NE	2)Secondary	1	0	0	0	E101	0	0	0	0	0	0	0	0	0	0	0	0	0	0	0	Alive	4
1334	2023	1	13	3)NE	2)Secondary	1	0	0	0	E101	0	0	0	0	0	0	0	0	0	0	0	0	0	0	0	Alive	4
1335	2023	2	13	5)South	1)Primary	1	0	0	0	E101	0	0	0	0	0	0	0	0	0	0	0	0	0	0	0	Alive	6
1336	2015	2	4	5)South	2)Secondary	1	0	0	0	E101	0	0	0	0	0	0	0	0	0	0	0	0	0	1	0	Alive	1
1337	2023	2	12	5)South	2)Secondary	1	0	0	0	E101	0	0	0	0	0	0	0	0	0	0	1	0	0	0	0	Alive	3
1338	2020	2	10	5)South	3)Tertiary	1	0	0	0	E101	0	0	0	0	0	0	0	0	0	0	0	0	0	1	0	Alive	13
1339	2021	2	11	5)South	2)Secondary	1	0	0	0	E101	0	0	0	0	0	0	0	0	0	0	0	0	0	0	0	Alive	2
1340	2021	2	11	5)South	1)Primary	0	1	0	0	E111	0	0	0	0	0	0	0	0	0	0	1	0	0	0	0	Alive	4
1341	2021	2	11	5)South	1)Primary	1	0	0	0	E101	0	0	0	0	0	0	0	0	0	0	1	0	0	0	0	Alive	3
1342	2022	2	12	5)South	1)Primary	1	0	0	0	E101	0	0	0	0	0	0	0	0	0	0	0	0	0	0	0	Alive	3
1343	2022	2	12	5)South	1)Primary	1	0	0	0	E101	0	0	0	0	0	0	0	0	0	0	0	0	0	0	0	Alive	4
1344	2022	2	12	5)South	1)Primary	1	0	0	0	E101	0	0	0	0	0	0	0	0	0	0	1	0	0	0	0	Alive	3
1345	2023	2	13	5)South	1)Primary	1	0	0	0	E101	0	0	0	0	0	0	0	0	0	0	0	0	0	0	0	Alive	2
1346	2023	2	13	5)South	1)Primary	1	0	0	0	E101	0	0	0	0	0	0	0	0	0	0	1	0	0	0	0	Alive	2
1347	2023	2	13	5)South	1)Primary	1	0	0	0	E101	0	0	0	0	0	0	0	0	0	0	0	0	0	0	0	Alive	4
1348	2015	2	17	2)Central	3)Tertiary	1	0	0	0	E101	0	0	0	0	0	0	0	0	0	0	0	0	0	0	0	Alive	5
1349	2022	2	14	3)NE	2)Secondary	0	0	0	1	E131E141	0	0	0	0	0	0	0	0	0	0	0	0	0	0	0	Alive	0
1350	2022	2	14	3)NE	3)Tertiary	1	0	0	0	E101	0	0	0	0	1	0	0	1	1	1	1	0	1	1	1	Death	11
1351	2018	1	14	3)NE	2)Secondary	1	0	0	0	E101	0	0	0	0	0	0	0	0	0	0	1	0	0	0	0	Alive	5
1352	2019	1	14	3)NE	2)Secondary	1	0	0	0	E101	0	0	0	0	0	0	0	0	0	0	0	0	0	0	0	Alive	2
1353	2021	1	17	3)NE	2)Secondary	1	0	0	0	E101	0	0	0	0	0	0	0	0	0	0	1	0	0	0	0	Alive	4
1354	2021	1	17	3)NE	2)Secondary	1	0	0	0	E101	0	0	0	0	0	0	0	0	0	0	0	0	0	0	0	Alive	3
1355	2022	1	7	5)South	2)Secondary	0	0	0	1	E131E141	0	0	0	0	0	0	0	0	0	0	0	0	0	0	0	Alive	0
1356	2022	2	12	5)South	3)Tertiary	1	0	0	0	E101	0	0	0	0	0	0	0	0	0	0	0	0	0	0	0	Alive	5
1357	2020	1	16	5)South	3)Tertiary	1	0	0	0	E101	0	0	0	0	0	0	0	0	0	0	0	0	0	0	0	Alive	3
1358	2021	1	4	3)NE	3)Tertiary	1	0	0	0	E101	0	0	0	0	0	0	0	0	0	0	0	0	0	0	0	Alive	7
1359	2017	2	17	2)Central	3)Tertiary	0	1	0	0	E111	0	0	0	0	0	0	0	0	0	0	1	0	0	1	0	Alive	47
1360	2015	1	14	3)NE	2)Secondary	1	0	0	0	E101	0	0	0	0	0	0	0	0	0	0	0	0	0	0	0	Alive	4
1361	2019	1	1	2)Central	3)Tertiary	1	0	0	0	E101	0	0	0	0	0	0	0	0	0	0	0	0	0	0	0	Alive	10
1362	2017	1	2	2)Central	2)Secondary	1	0	0	0	E101	0	0	0	0	0	0	0	0	0	0	1	0	0	1	0	Alive	11
1363	2017	1	3	2)Central	2)Secondary	1	0	0	0	E101	0	0	0	0	0	0	0	0	0	0	0	0	0	0	0	Alive	3
1364	2017	1	3	2)Central	2)Secondary	1	0	0	0	E101	0	0	0	0	0	0	0	0	0	0	0	0	0	0	0	Alive	4
1365	2017	1	3	2)Central	2)Secondary	0	1	0	0	E111	0	0	0	0	0	0	0	0	0	0	0	0	0	0	0	Alive	2
1366	2017	1	3	2)Central	2)Secondary	1	0	0	0	E101	0	0	0	0	0	0	0	0	0	0	0	0	0	0	0	Alive	7
1367	2018	1	4	2)Central	2)Secondary	1	0	0	0	E101	0	0	0	0	0	0	0	0	0	0	0	0	0	0	0	Alive	3
1368	2021	1	6	2)Central	2)Secondary	1	0	0	0	E101	0	0	0	0	0	0	0	0	0	0	0	0	0	0	0	Alive	8
1369	2021	1	7	2)Central	2)Secondary	1	0	0	0	E101	0	0	0	0	0	0	0	0	0	0	0	0	0	0	0	Alive	4
1370	2023	1	9	2)Central	2)Secondary	1	0	0	0	E101	0	0	0	0	0	0	0	0	0	0	1	0	0	0	0	Alive	6
1371	2017	1	7	4)North	2)Secondary	0	1	0	0	E111	0	0	0	0	1	0	0	0	0	1	1	1	1	1	0	Death	3
1372	2023	2	15	4)North	2)Secondary	0	1	0	0	E111	0	0	0	0	0	0	0	0	0	0	0	0	0	0	0	Alive	0
1373	2023	2	15	4)North	2)Secondary	0	0	0	1	E131E141	0	0	0	0	0	0	0	0	0	0	1	0	0	0	0	Alive	5
1374	2018	1	7	4)North	2)Secondary	0	1	0	0	E111	0	0	0	0	0	0	0	0	0	0	0	0	0	0	0	Alive	0
1375	2018	1	7	4)North	2)Secondary	1	0	0	0	E101	0	0	0	0	0	0	0	0	0	0	0	0	0	0	0	Alive	4
1376	2021	1	14	2)Central	3)Tertiary	1	0	0	0	E101	0	0	0	0	0	1	0	0	1	0	0	0	1	1	0	Alive	19
1377	2023	1	14	3)NE	2)Secondary	1	0	0	0	E101	0	0	0	0	0	0	0	0	0	0	1	0	0	0	0	Alive	5
1378	2023	1	15	3)NE	2)Secondary	0	1	0	0	E111	0	0	0	0	0	0	0	0	0	0	1	0	0	0	0	Alive	7
1379	2020	1	11	4)North	2)Secondary	1	0	0	0	E101	0	0	0	0	0	0	0	0	0	0	1	0	0	0	0	Alive	6
1380	2022	2	11	4)North	2)Secondary	0	1	0	0	E111	0	0	0	0	0	0	0	0	0	0	0	0	0	0	0	Alive	0
1381	2022	2	11	4)North	2)Secondary	0	1	0	0	E111	0	0	0	0	0	0	0	0	0	0	1	0	0	0	0	Alive	7
1382	2023	2	12	4)North	2)Secondary	0	1	0	0	E111	0	0	0	0	0	0	0	0	0	0	0	0	0	0	0	Alive	0
1383	2023	2	12	4)North	2)Secondary	1	0	0	0	E101	0	0	0	0	0	0	0	0	0	0	0	0	0	0	0	Alive	11
1384	2023	2	13	4)North	2)Secondary	0	1	0	0	E111	0	0	0	0	0	0	0	0	0	0	0	0	0	0	0	Alive	0
1385	2023	2	13	4)North	2)Secondary	1	0	0	0	E101	0	0	0	0	0	0	0	0	0	0	1	0	0	0	0	Alive	6
1386	2017	1	16	2)Central	3)Tertiary	1	0	0	0	E101	0	0	0	0	0	0	0	0	0	0	1	0	0	0	0	Alive	3
1387	2022	1	13	3)NE	2)Secondary	0	0	0	1	E131E141	0	0	0	0	0	0	0	0	0	0	1	0	0	0	0	Alive	4
1388	2020	1	15	3)NE	2)Secondary	1	0	0	0	E101	0	0	0	0	0	0	0	0	0	0	0	0	0	0	0	Alive	6
1389	2019	1	13	3)NE	3)Tertiary	0	1	0	0	E111	0	0	1	0	0	1	0	0	1	1	0	0	1	1	0	Death	0
1390	2017	2	15	5)South	3)Tertiary	1	0	0	0	E101	0	0	0	0	0	0	0	0	0	0	0	0	0	0	0	Alive	3
1391	2018	2	15	5)South	3)Tertiary	1	0	0	0	E101	0	0	0	0	0	0	0	0	0	0	0	0	0	0	0	Alive	3
1392	2018	2	16	5)South	3)Tertiary	1	0	0	0	E101	0	0	0	0	0	0	0	0	0	0	0	0	0	0	0	Alive	2
1393	2017	2	14	2)Central	2)Secondary	1	0	0	0	E101	0	0	0	0	0	0	0	0	0	0	1	0	0	0	0	Alive	2
1394	2017	2	14	5)South	3)Tertiary	1	0	0	0	E101	0	0	0	0	0	0	0	0	0	0	0	0	0	0	0	Alive	3
1395	2019	2	17	5)South	3)Tertiary	1	0	0	0	E101	0	0	0	0	0	0	0	0	0	0	0	0	0	1	0	Alive	11
1396	2017	2	15	5)South	3)Tertiary	1	0	0	0	E101	0	0	0	0	0	0	0	0	0	0	0	0	0	0	0	Alive	5
1397	2017	1	7	3)NE	2)Secondary	1	0	0	0	E101	0	0	0	0	0	0	0	0	0	0	1	0	0	0	0	Alive	13
1398	2020	2	17	3)NE	2)Secondary	1	0	0	0	E101	0	0	0	0	0	0	0	0	0	0	0	0	0	0	0	Alive	8
1399	2018	2	15	2)Central	3)Tertiary	0	1	0	0	E111	0	0	0	0	0	0	0	0	0	0	1	0	0	0	0	Alive	4
1400	2021	2	15	3)NE	1)Primary	0	1	0	0	E111	0	0	0	0	0	0	0	0	0	0	0	0	0	1	0	Alive	6
1401	2021	2	15	3)NE	1)Primary	0	1	0	0	E111	0	0	0	0	0	0	0	0	0	0	1	0	0	0	0	Alive	2
1402	2022	2	15	3)NE	2)Secondary	1	0	0	0	E101	0	0	0	0	0	0	0	0	0	0	1	0	0	1	0	Alive	6
1403	2022	2	16	3)NE	1)Primary	1	0	0	0	E101	0	0	0	0	0	0	0	0	0	0	0	0	0	0	0	Alive	2
1404	2022	2	16	3)NE	1)Primary	1	0	0	0	E101	0	0	0	0	0	0	0	0	0	0	0	0	0	0	0	Alive	4
1405	2023	2	16	3)NE	1)Primary	1	0	0	0	E101	0	0	0	0	0	0	0	0	0	0	1	0	0	1	0	Alive	6
1406	2023	2	16	3)NE	1)Primary	1	0	0	0	E101	0	0	0	0	0	0	0	0	0	0	1	0	0	0	0	Alive	7
1407	2023	2	17	3)NE	3)Tertiary	0	1	0	0	E111	0	0	0	0	0	0	0	0	0	0	1	0	0	1	0	Alive	2
1408	2023	2	17	3)NE	3)Tertiary	1	0	0	0	E101	0	0	0	0	0	0	0	0	0	0	0	0	0	1	0	Alive	4
1409	2023	2	17	3)NE	1)Primary	1	0	0	0	E101	0	0	0	0	0	0	0	0	0	0	1	0	0	0	0	Alive	5
1410	2022	1	8	1)BKK	3)Tertiary	1	0	0	0	E101	0	0	0	0	0	0	0	0	0	0	1	0	0	0	0	Alive	15
1411	2021	1	11	3)NE	2)Secondary	1	0	0	0	E101	0	0	0	0	0	0	0	0	0	0	1	0	0	0	0	Alive	4
1412	2021	1	11	3)NE	3)Tertiary	0	1	0	0	E111	0	0	0	0	0	0	0	0	0	0	0	0	0	0	0	Alive	13
1413	2019	2	17	3)NE	1)Primary	1	0	0	0	E101	0	0	0	0	0	0	0	0	0	0	0	0	0	0	0	Alive	4
1414	2018	1	15	3)NE	3)Tertiary	1	0	0	0	E101	0	0	0	0	0	0	0	0	0	0	0	0	0	0	0	Alive	1
1415	2018	1	15	3)NE	3)Tertiary	1	0	0	0	E101	0	0	0	0	0	0	0	0	0	0	1	0	0	0	0	Alive	3
1416	2016	2	10	3)NE	2)Secondary	1	0	0	0	E101	0	0	0	0	0	0	0	0	0	0	0	0	0	0	0	Alive	1
1417	2016	2	10	3)NE	3)Tertiary	1	0	0	0	E101	0	0	0	0	0	0	0	0	0	0	1	0	0	0	0	Alive	5
1418	2018	2	12	3)NE	2)Secondary	1	0	0	0	E101	0	0	0	0	0	0	0	0	0	0	0	0	0	0	0	Alive	2
1419	2019	2	14	3)NE	3)Tertiary	1	0	0	0	E101	0	0	0	0	0	0	0	0	0	0	0	0	0	0	0	Alive	4
1420	2021	2	16	3)NE	3)Tertiary	1	0	0	0	E101	0	0	0	0	0	0	0	0	0	0	1	0	0	0	0	Alive	4
1421	2023	2	8	1)BKK	3)Tertiary	1	0	0	0	E101	0	0	0	0	0	0	0	0	0	0	1	0	0	0	0	Alive	0
1422	2023	2	8	1)BKK	3)Tertiary	0	0	0	1	E131E141	0	0	0	0	0	0	0	0	0	0	1	0	0	0	0	Alive	10
1423	2021	1	8	2)Central	3)Tertiary	1	0	0	0	E101	0	0	0	0	0	0	0	0	0	0	1	0	0	0	0	Alive	13
1424	2023	1	10	2)Central	3)Tertiary	1	0	0	0	E101	0	0	0	0	0	0	0	0	0	0	0	0	0	0	0	Alive	25
1425	2018	1	5	4)North	2)Secondary	1	0	0	0	E101	0	0	0	0	0	0	0	0	0	0	0	0	0	0	0	Alive	8
1426	2019	2	12	1)BKK	3)Tertiary	1	0	0	0	E101	1	0	0	0	0	0	0	0	0	0	0	0	0	0	0	Alive	3
1427	2019	2	12	1)BKK	3)Tertiary	0	0	0	1	E131E141	0	0	0	0	0	0	0	0	0	0	0	0	0	1	0	Alive	11
1428	2015	2	15	2)Central	3)Tertiary	1	0	0	0	E101	0	0	0	0	0	0	0	0	0	0	1	0	0	0	0	Alive	6
1429	2016	1	14	2)Central	2)Secondary	1	0	0	0	E101	0	0	0	0	0	0	0	0	0	0	0	0	0	0	0	Alive	9
1430	2015	2	14	3)NE	2)Secondary	1	0	0	0	E101	0	0	0	0	0	0	0	0	0	0	0	0	0	0	0	Alive	4
1431	2015	2	14	2)Central	3)Tertiary	1	0	0	0	E101	0	0	0	0	0	0	0	0	0	1	1	0	1	1	0	Alive	4
1432	2016	2	16	2)Central	3)Tertiary	1	0	0	0	E101	0	0	0	0	0	0	0	0	0	0	0	0	0	1	0	Alive	6
1433	2017	2	17	2)Central	3)Tertiary	1	0	0	0	E101	0	0	0	0	0	0	0	0	0	0	0	0	0	0	0	Alive	2
1434	2017	2	17	2)Central	2)Secondary	1	0	0	0	E101	0	0	0	0	0	0	0	0	0	0	0	0	0	0	0	Alive	4
1435	2017	2	17	4)North	3)Tertiary	1	0	0	0	E101	0	0	0	0	0	0	0	0	0	0	0	0	0	0	0	Alive	4
1436	2017	1	16	5)South	2)Secondary	1	0	0	0	E101	0	0	0	0	0	0	0	0	0	0	0	0	0	0	0	Alive	0
1437	2017	1	16	5)South	3)Tertiary	1	0	0	0	E101	0	0	0	0	0	0	0	0	0	0	0	0	0	0	0	Alive	5
1438	2019	2	11	4)North	3)Tertiary	0	0	0	1	E131E141	0	0	1	0	0	0	0	0	0	0	0	0	0	0	0	Alive	31
1439	2022	1	11	4)North	2)Secondary	1	0	0	0	E101	0	0	0	0	0	0	0	0	1	1	1	0	1	1	0	Alive	7
1440	2022	1	11	4)North	2)Secondary	1	0	0	0	E101	0	0	0	0	0	0	1	0	0	0	1	0	0	0	0	Alive	6
1441	2020	2	16	5)South	2)Secondary	0	1	0	0	E111	0	0	0	0	0	0	0	0	0	0	0	0	0	0	0	Alive	7
1442	2018	2	10	5)South	3)Tertiary	0	1	0	0	E111	0	0	0	0	0	0	0	0	0	0	0	0	0	0	0	Alive	8
1443	2017	2	11	5)South	2)Secondary	1	0	0	0	E101	0	0	0	0	0	0	0	0	0	0	0	0	0	0	0	Alive	3
1444	2017	2	11	5)South	2)Secondary	1	0	0	0	E101	0	0	0	0	0	0	0	0	0	0	0	0	0	0	0	Alive	2
1445	2017	2	12	5)South	2)Secondary	1	0	0	0	E101	0	0	0	0	0	0	0	0	0	0	0	0	0	0	0	Alive	2
1446	2017	2	12	5)South	2)Secondary	1	0	0	0	E101	0	0	0	0	0	0	0	0	0	0	0	0	0	0	0	Alive	1
1447	2017	2	12	5)South	3)Tertiary	1	0	0	0	E101	0	0	0	0	0	0	0	0	0	0	0	0	0	0	0	Alive	6
1448	2017	2	12	5)South	2)Secondary	1	0	0	0	E101	0	0	0	0	0	0	0	0	0	0	0	0	0	0	0	Alive	2
1449	2018	2	12	5)South	2)Secondary	1	0	0	0	E101	0	0	0	0	0	0	0	0	0	0	0	0	0	0	0	Alive	2
1450	2018	2	13	5)South	3)Tertiary	1	0	0	0	E101	0	0	0	0	0	0	0	0	0	0	0	0	0	0	0	Alive	4
1451	2019	2	13	5)South	2)Secondary	1	0	0	0	E101	0	0	0	0	0	0	0	0	0	0	1	0	0	0	0	Alive	1
1452	2019	2	13	5)South	2)Secondary	1	0	0	0	E101	0	0	0	0	0	0	0	0	0	0	0	0	0	0	0	Alive	2
1453	2019	2	14	5)South	3)Tertiary	1	0	0	0	E101	0	0	0	0	0	0	0	0	0	0	0	0	0	0	0	Alive	5
1454	2019	2	14	5)South	3)Tertiary	1	0	0	0	E101	0	0	0	0	0	0	0	0	0	0	0	0	0	0	0	Alive	7
1455	2020	2	15	5)South	3)Tertiary	1	0	0	0	E101	0	0	0	0	0	0	0	0	0	0	0	0	0	0	0	Alive	3
1456	2020	2	15	5)South	3)Tertiary	0	1	0	0	E111	0	0	0	0	0	0	0	0	0	0	0	0	0	0	0	Alive	3
1457	2020	2	15	5)South	2)Secondary	1	0	0	0	E101	0	0	0	0	0	0	0	0	0	0	1	0	0	0	0	Alive	2
1458	2020	2	15	5)South	2)Secondary	1	0	0	0	E101	0	0	0	0	0	0	0	0	0	0	1	0	0	0	0	Alive	3
1459	2021	2	15	5)South	2)Secondary	1	0	0	0	E101	0	0	0	0	0	0	0	0	0	0	0	0	0	0	0	Alive	2
1460	2021	2	16	5)South	2)Secondary	1	0	0	0	E101	0	0	0	0	0	0	0	0	0	0	0	0	0	0	0	Alive	3
1461	2021	2	16	5)South	2)Secondary	0	1	0	0	E111	0	0	0	0	0	0	0	0	0	0	0	0	0	0	0	Alive	0
1462	2021	2	16	5)South	3)Tertiary	1	0	0	0	E101	0	0	0	0	0	0	0	0	0	0	0	0	0	0	0	Alive	2
1463	2022	2	14	5)South	3)Tertiary	1	0	0	0	E101	0	0	0	0	0	0	0	0	0	0	1	0	0	0	0	Alive	11
1464	2023	2	15	5)South	2)Secondary	1	0	0	0	E101	0	0	0	0	0	0	0	0	0	0	1	0	0	0	0	Alive	2
1465	2018	1	12	5)South	3)Tertiary	1	0	0	0	E101	0	0	0	0	0	0	0	0	0	0	0	0	0	0	0	Alive	7
1466	2021	1	8	5)South	3)Tertiary	1	0	0	0	E101	0	0	0	0	0	0	0	0	0	0	1	0	0	0	0	Alive	7
1467	2020	2	13	5)South	3)Tertiary	0	1	0	0	E111	0	0	0	0	0	0	0	0	0	0	0	0	0	0	0	Alive	6
1468	2022	2	16	5)South	3)Tertiary	1	0	0	0	E101	0	0	0	0	0	0	0	0	0	0	1	0	0	0	0	Alive	3
1469	2022	1	10	4)North	3)Tertiary	0	1	0	0	E111	0	0	0	0	0	0	0	0	0	0	1	0	0	0	0	Alive	8
1470	2019	1	13	1)BKK	3)Tertiary	0	1	0	0	E111	0	0	0	0	0	0	0	0	0	0	1	0	0	0	0	Alive	7
1471	2020	2	14	1)BKK	3)Tertiary	1	0	0	0	E101	0	0	0	0	0	1	0	0	0	0	0	0	0	0	0	Alive	8
1472	2020	1	14	1)BKK	3)Tertiary	1	0	0	0	E101	0	0	0	0	0	0	0	0	0	0	0	0	0	0	0	Alive	3
1473	2018	1	14	2)Central	3)Tertiary	1	0	0	0	E101	0	0	0	0	0	0	0	0	0	0	0	0	0	0	0	Alive	4
1474	2020	1	16	2)Central	3)Tertiary	0	0	0	1	E131E141	0	0	0	0	0	0	0	0	0	0	0	0	0	0	0	Alive	6
1475	2023	1	9	2)Central	3)Tertiary	1	0	0	0	E101	0	0	0	0	0	0	0	0	0	0	1	0	0	0	0	Alive	8
1476	2021	2	16	2)Central	3)Tertiary	1	0	0	0	E101	0	0	0	0	1	0	0	0	1	1	1	0	1	1	0	Death	11
1477	2021	2	9	1)BKK	3)Tertiary	1	0	0	0	E101	0	0	0	0	0	0	0	0	0	0	0	0	0	0	0	Alive	10
1478	2021	1	12	2)Central	3)Tertiary	1	0	0	0	E101	0	0	0	0	0	0	0	0	0	0	1	0	0	0	0	Alive	9
1479	2020	2	17	3)NE	2)Secondary	0	0	0	1	E131E141	0	0	0	0	0	0	0	0	0	0	0	0	0	0	0	Alive	4
1480	2019	1	16	3)NE	2)Secondary	1	0	0	0	E101	0	0	0	0	0	0	0	0	0	0	0	0	0	1	0	Alive	7
1481	2017	2	15	2)Central	2)Secondary	1	0	0	0	E101	0	0	0	0	0	0	0	0	0	0	0	0	0	0	0	Alive	4
1482	2023	1	13	2)Central	3)Tertiary	1	0	0	0	E101	0	0	0	0	0	0	0	0	0	0	0	0	0	0	0	Alive	3
1483	2023	1	14	2)Central	3)Tertiary	1	0	0	0	E101	0	0	0	0	0	0	0	0	0	0	0	0	0	0	0	Alive	4
1484	2018	1	15	2)Central	2)Secondary	1	0	0	0	E101	0	0	0	0	0	0	0	0	0	0	0	0	0	0	0	Alive	4
1485	2022	2	11	3)NE	2)Secondary	1	0	0	0	E101	0	0	0	0	0	0	0	0	0	0	0	0	0	0	0	Alive	10
1486	2023	1	12	2)Central	3)Tertiary	0	1	0	0	E111	0	0	0	0	0	1	0	0	0	0	0	0	0	0	0	Alive	15
1487	2022	2	12	2)Central	3)Tertiary	1	0	0	0	E101	0	0	0	0	0	0	0	0	0	0	1	0	0	0	0	Alive	9
1488	2022	2	12	2)Central	3)Tertiary	0	0	0	1	E131E141	0	0	0	0	1	0	0	0	1	1	0	0	1	1	0	Alive	13
1489	2019	2	9	2)Central	3)Tertiary	1	0	0	0	E101	0	0	0	0	0	0	0	0	0	0	1	0	0	0	0	Alive	7
1490	2021	2	11	2)Central	2)Secondary	1	0	0	0	E101	0	0	0	0	0	0	0	0	0	0	1	0	0	0	0	Alive	11
1491	2020	2	9	2)Central	3)Tertiary	1	0	0	0	E101	0	0	0	0	0	0	0	0	0	0	1	0	0	0	0	Alive	10
1492	2020	2	9	2)Central	3)Tertiary	1	0	0	0	E101	0	0	0	0	0	0	0	0	0	0	0	0	0	0	0	Alive	14
1493	2022	2	12	3)NE	3)Tertiary	1	0	0	0	E101	0	0	0	0	0	0	0	0	0	0	0	0	0	0	0	Alive	4
1494	2022	2	12	2)Central	3)Tertiary	0	0	0	1	E131E141	0	0	0	0	0	0	0	0	0	0	0	0	0	0	0	Alive	7
1495	2023	1	13	2)Central	3)Tertiary	0	0	0	1	E131E141	0	0	0	0	0	0	0	0	0	0	1	0	0	0	0	Alive	7
1496	2019	1	17	2)Central	3)Tertiary	1	0	0	0	E101	0	0	0	0	0	0	0	0	0	0	1	0	0	0	0	Alive	4
1497	2021	2	9	2)Central	3)Tertiary	1	0	0	0	E101	0	0	0	0	0	0	0	0	0	0	1	0	0	0	0	Alive	6
1498	2022	2	9	2)Central	3)Tertiary	1	0	0	0	E101	0	0	0	0	0	0	0	0	0	0	0	0	0	0	0	Alive	6
1499	2018	2	10	2)Central	3)Tertiary	1	0	0	0	E101	0	0	0	0	0	1	0	0	1	0	0	0	1	0	0	Alive	11
1500	2021	1	16	1)BKK	3)Tertiary	0	0	0	1	E131E141	0	0	0	0	0	0	0	0	0	0	0	0	0	0	0	Alive	5
1501	2021	1	16	1)BKK	4)Private	0	0	0	1	E131E141	0	0	0	0	0	0	0	0	0	0	0	0	0	0	0	Alive	3
1502	2022	1	17	4)North	2)Secondary	1	0	0	0	E101	0	0	0	0	0	0	0	0	0	0	0	0	0	0	0	Alive	3
1503	2021	1	11	4)North	2)Secondary	0	0	0	1	E131E141	0	0	0	0	0	0	0	0	0	0	1	0	0	0	0	Alive	10
1504	2018	2	13	2)Central	2)Secondary	1	0	0	0	E101	0	0	0	0	0	0	0	0	0	0	0	0	0	0	0	Alive	3
1505	2018	1	9	1)BKK	3)Tertiary	0	1	0	0	E111	0	0	0	0	0	0	0	0	0	0	1	0	0	0	0	Alive	1
1506	2018	1	9	1)BKK	3)Tertiary	1	0	0	0	E101	0	0	0	0	0	0	0	0	0	0	1	0	0	0	0	Alive	7
1507	2018	2	10	1)BKK	3)Tertiary	1	0	0	0	E101	0	0	0	0	0	0	0	0	0	0	0	0	0	0	0	Alive	4
1508	2021	1	9	3)NE	1)Primary	1	0	0	0	E101	0	0	0	0	0	0	0	0	0	0	0	0	0	0	0	Alive	7
1509	2015	1	10	3)NE	1)Primary	1	0	0	0	E101	0	0	0	0	0	0	0	0	0	0	0	0	0	0	0	Alive	2
1510	2019	1	11	5)South	3)Tertiary	1	0	0	0	E101	0	0	0	0	0	0	0	0	0	0	1	0	0	0	0	Alive	14
1511	2021	1	13	5)South	3)Tertiary	1	0	0	0	E101	0	0	0	0	0	0	0	1	0	0	0	0	0	1	0	Alive	1
1512	2021	1	13	5)South	3)Tertiary	1	0	0	0	E101	0	0	0	0	0	0	0	0	0	0	1	0	0	1	0	Alive	14
1513	2016	2	16	3)NE	2)Secondary	1	0	0	0	E101	0	0	0	0	0	0	0	0	0	0	1	0	0	0	0	Alive	5
1514	2022	2	14	3)NE	2)Secondary	1	0	0	0	E101	0	0	0	0	0	0	0	0	0	0	0	0	0	0	0	Alive	2
1515	2016	2	6	3)NE	2)Secondary	0	0	0	1	E131E141	0	0	0	0	0	0	0	0	0	0	1	0	0	0	0	Alive	3
1516	2016	2	6	3)NE	3)Tertiary	1	0	0	0	E101	0	0	0	0	0	0	0	0	0	0	0	0	0	1	0	Alive	26
1517	2020	2	10	3)NE	3)Tertiary	1	0	0	0	E101	0	0	0	0	0	0	0	0	0	0	1	0	0	0	0	Alive	16
1518	2021	2	11	3)NE	1)Primary	1	0	0	0	E101	0	0	0	0	0	0	0	0	0	0	0	0	0	0	0	Alive	3
1519	2021	2	11	3)NE	1)Primary	1	0	0	0	E101	0	0	0	0	0	0	0	0	0	0	0	0	0	0	0	Alive	9
1520	2019	1	16	3)NE	1)Primary	1	0	0	0	E101	0	0	0	0	0	0	0	0	0	0	1	0	0	0	0	Alive	10
1521	2019	1	16	3)NE	1)Primary	1	0	0	0	E101	0	0	0	0	0	0	0	0	0	0	1	0	0	0	0	Alive	6
1522	2019	1	16	3)NE	1)Primary	1	0	0	0	E101	0	0	0	0	0	0	0	0	0	0	1	0	0	0	0	Alive	8
1523	2020	1	17	3)NE	1)Primary	0	1	0	0	E111	0	0	0	0	0	0	0	0	0	0	0	0	0	0	0	Alive	5
1524	2020	1	17	3)NE	1)Primary	1	0	0	0	E101	0	0	0	0	0	0	0	0	0	0	1	0	0	0	0	Alive	10
1525	2021	1	17	3)NE	1)Primary	1	0	0	0	E101	0	0	0	0	0	0	0	0	0	0	1	0	0	0	0	Alive	2
1526	2021	1	17	3)NE	1)Primary	1	0	0	0	E101	0	0	0	0	0	0	0	0	0	0	1	0	0	0	0	Alive	1
1527	2021	2	8	3)NE	3)Tertiary	1	0	0	0	E101	0	0	0	0	0	0	0	0	0	0	0	0	0	0	0	Alive	15
1528	2022	2	9	3)NE	3)Tertiary	1	0	0	0	E101	0	0	0	0	0	0	0	0	0	0	0	0	0	0	0	Alive	12
1529	2023	2	9	3)NE	3)Tertiary	1	0	0	0	E101	0	0	0	0	0	0	0	0	0	0	0	0	0	0	0	Alive	4
1530	2019	2	10	3)NE	3)Tertiary	1	0	0	0	E101	0	0	0	0	1	0	0	0	1	1	0	0	1	0	0	Alive	20
1531	2022	2	10	3)NE	2)Secondary	1	0	0	0	E101	0	0	0	0	0	0	0	0	0	0	1	0	0	0	0	Alive	11
1532	2016	2	9	2)Central	4)Private	1	0	0	0	E101	0	0	0	0	0	0	0	0	0	0	1	0	0	0	0	Alive	29
1533	2016	2	9	2)Central	4)Private	1	0	0	0	E101	0	0	0	0	0	0	0	0	0	0	1	0	0	0	0	Alive	3
1534	2017	2	10	2)Central	4)Private	1	0	0	0	E101	0	0	0	0	0	0	0	0	0	0	0	0	0	0	0	Alive	4
1535	2018	2	11	2)Central	4)Private	1	0	0	0	E101	0	0	0	0	0	0	0	0	0	0	0	0	0	0	0	Alive	5
1536	2018	2	11	2)Central	1)Primary	1	0	0	0	E101	0	0	0	0	0	0	0	0	0	0	0	0	0	0	0	Alive	8
1537	2018	2	11	2)Central	1)Primary	1	0	0	0	E101	0	0	0	0	0	0	0	0	0	0	0	0	0	0	0	Alive	4
1538	2019	2	12	2)Central	1)Primary	1	0	0	0	E101	0	0	0	0	0	0	0	0	0	0	0	0	0	0	0	Alive	3
1539	2019	2	12	2)Central	1)Primary	1	0	0	0	E101	0	0	0	0	0	0	0	0	0	0	0	0	0	0	0	Alive	3
1540	2019	2	12	2)Central	1)Primary	1	0	0	0	E101	0	0	0	0	0	0	0	0	0	0	0	0	0	0	0	Alive	3
1541	2021	2	14	2)Central	1)Primary	1	0	0	0	E101	0	0	0	0	0	0	0	0	0	0	0	0	0	0	0	Alive	5
1542	2021	2	14	2)Central	1)Primary	1	0	0	0	E101	0	0	0	0	0	0	0	0	0	0	0	0	0	0	0	Alive	1
1543	2021	2	14	2)Central	1)Primary	1	0	0	0	E101	0	0	0	0	0	0	0	0	0	0	0	0	0	0	0	Alive	2
1544	2021	2	14	2)Central	1)Primary	1	0	0	0	E101	0	0	0	0	0	0	0	0	0	0	0	0	0	0	0	Alive	3
1545	2022	2	15	2)Central	1)Primary	1	0	0	0	E101	0	0	0	0	0	0	0	0	0	0	1	0	0	0	0	Alive	3
1546	2023	2	16	2)Central	1)Primary	1	0	0	0	E101	0	0	0	0	0	0	0	0	0	0	1	0	0	0	0	Alive	3
1547	2023	2	16	2)Central	3)Tertiary	1	0	0	0	E101	0	0	0	0	0	0	0	0	0	0	0	0	0	1	0	Alive	2
1548	2023	2	16	2)Central	1)Primary	1	0	0	0	E101	0	0	0	0	0	0	0	0	0	0	0	0	0	0	0	Alive	2
1549	2021	1	14	2)Central	2)Secondary	1	0	0	0	E101	0	0	0	0	0	0	0	0	0	0	0	0	0	0	0	Alive	1
1550	2021	1	14	1)BKK	3)Tertiary	1	0	0	0	E101	0	0	0	0	0	1	0	0	0	0	0	0	0	0	0	Alive	6
1551	2021	1	14	1)BKK	3)Tertiary	1	0	0	0	E101	0	0	0	0	0	0	0	0	0	0	0	0	0	0	0	Alive	6
1552	2021	2	11	3)NE	3)Tertiary	0	1	0	0	E111	0	0	0	0	0	0	0	0	0	0	0	0	0	1	0	Alive	6
1553	2022	2	13	3)NE	3)Tertiary	1	0	0	0	E101	0	0	0	0	0	0	0	0	0	0	1	0	0	0	0	Alive	6
1554	2023	2	13	3)NE	3)Tertiary	1	0	0	0	E101	0	0	0	0	0	0	0	0	0	0	0	0	0	0	0	Alive	6
1555	2022	2	8	2)Central	1)Primary	0	1	0	0	E111	0	0	0	0	0	0	0	0	0	0	0	0	0	0	0	Alive	1
1556	2020	2	9	3)NE	2)Secondary	0	1	0	0	E111	0	0	0	0	0	0	0	0	0	0	0	0	0	0	0	Alive	3
1557	2019	1	11	3)NE	2)Secondary	1	0	0	0	E101	0	0	0	0	0	0	0	0	0	0	0	0	0	0	0	Alive	13
1558	2019	1	11	3)NE	2)Secondary	1	0	0	0	E101	0	0	0	0	0	0	0	0	0	0	0	0	0	0	0	Alive	6
1559	2019	1	11	3)NE	2)Secondary	0	1	0	0	E111	0	0	0	0	0	0	0	0	0	0	0	0	0	0	0	Alive	7
1560	2020	1	11	3)NE	2)Secondary	1	0	0	0	E101	0	0	0	0	0	0	0	0	0	0	1	0	0	0	0	Alive	4
1561	2020	1	12	3)NE	2)Secondary	1	0	0	0	E101	0	0	0	0	0	0	0	0	0	0	0	0	0	0	0	Alive	8
1562	2020	1	12	3)NE	3)Tertiary	1	0	0	0	E101	0	0	0	0	0	0	0	0	0	0	0	0	0	0	0	Alive	13
1563	2020	1	12	3)NE	2)Secondary	1	0	0	0	E101	0	0	0	0	0	0	0	0	0	0	0	0	0	0	0	Alive	7
1564	2020	1	12	3)NE	3)Tertiary	1	0	0	0	E101	0	0	0	0	0	0	0	0	0	0	0	0	0	0	0	Alive	10
1565	2021	1	16	3)NE	2)Secondary	1	0	0	0	E101	0	0	0	0	0	0	0	0	0	0	0	0	0	0	0	Alive	4
1566	2016	2	12	3)NE	2)Secondary	0	1	0	0	E111	0	0	0	0	0	0	0	0	0	0	0	0	0	0	0	Alive	6
1567	2016	2	12	3)NE	2)Secondary	0	1	0	0	E111	0	0	0	0	0	0	0	0	0	0	0	0	0	0	0	Alive	4
1568	2017	2	12	3)NE	2)Secondary	0	1	0	0	E111	0	0	0	0	0	0	0	0	0	0	1	0	0	0	0	Alive	4
1569	2018	2	14	3)NE	2)Secondary	0	1	0	0	E111	0	0	0	0	0	0	0	0	0	0	0	0	0	0	0	Alive	3
1570	2023	2	12	3)NE	2)Secondary	0	1	0	0	E111	0	0	0	0	0	0	0	0	0	0	0	0	0	0	0	Alive	5
1571	2019	1	4	1)BKK	3)Tertiary	1	0	0	0	E101	0	0	0	0	0	0	0	0	0	0	1	0	0	0	0	Alive	20
1572	2023	1	7	4)North	2)Secondary	1	0	0	0	E101	0	0	0	0	0	0	0	0	0	0	1	0	0	0	0	Alive	2
1573	2023	1	8	1)BKK	3)Tertiary	1	0	0	0	E101	0	0	0	0	0	0	0	0	0	0	0	0	0	0	0	Alive	2
1574	2023	1	3	3)NE	2)Secondary	1	0	0	0	E101	0	0	0	0	0	0	0	0	0	0	1	0	0	0	0	Alive	6
1575	2022	2	8	4)North	3)Tertiary	1	0	0	0	E101	0	0	0	0	0	0	0	0	0	0	1	0	0	0	0	Alive	14
1576	2023	1	14	4)North	3)Tertiary	0	0	0	1	E131E141	0	0	1	0	0	0	0	0	0	0	0	0	0	0	0	Alive	6
1577	2017	2	14	1)BKK	3)Tertiary	1	0	0	0	E101	0	0	0	0	0	0	0	0	0	0	0	0	0	0	0	Alive	5
1578	2018	2	10	1)BKK	4)Private	1	0	0	0	E101	0	0	0	0	0	0	0	0	0	0	0	0	0	0	0	Alive	7
1579	2018	2	10	1)BKK	3)Tertiary	1	0	0	0	E101	0	0	0	0	0	0	0	0	0	0	0	0	0	0	0	Alive	7
1580	2015	2	6	4)North	3)Tertiary	1	0	0	0	E101	0	0	0	0	0	0	0	0	0	0	0	0	0	0	0	Alive	7
1581	2023	2	14	2)Central	2)Secondary	1	0	0	0	E101	0	0	0	0	0	0	0	0	0	0	0	0	0	0	0	Alive	3
1582	2023	2	14	4)North	3)Tertiary	1	0	0	0	E101	0	0	0	0	0	0	0	0	0	0	0	0	0	0	0	Alive	2
1583	2019	1	10	4)North	3)Tertiary	1	0	0	0	E101	0	0	0	0	0	0	0	0	0	0	1	0	0	0	0	Alive	23
1584	2023	1	13	1)BKK	3)Tertiary	1	0	0	0	E101	0	0	0	0	0	0	0	0	0	0	1	0	0	0	0	Alive	9
1585	2021	1	12	4)North	3)Tertiary	0	1	0	0	E111	0	0	0	0	0	0	0	0	0	0	0	0	0	0	0	Alive	16
1586	2023	1	14	4)North	3)Tertiary	0	0	0	1	E131E141	1	0	0	0	0	1	0	0	0	0	0	0	0	0	0	Alive	3
1587	2023	1	14	4)North	3)Tertiary	0	1	0	0	E111	0	0	0	0	0	0	0	0	0	0	0	0	0	0	0	Alive	8
1588	2021	2	13	4)North	2)Secondary	1	0	0	0	E101	0	0	0	0	0	0	0	0	0	0	1	0	0	0	0	Alive	10
1589	2022	2	14	4)North	2)Secondary	0	1	0	0	E111	0	0	0	0	0	0	0	0	0	0	1	0	0	0	0	Alive	13
1590	2022	2	14	4)North	2)Secondary	0	1	0	0	E111	0	0	0	0	0	0	0	0	0	0	1	0	0	0	0	Alive	5
1591	2022	2	14	4)North	2)Secondary	1	0	0	0	E101	0	0	0	0	0	0	0	0	0	0	1	0	0	0	0	Alive	7
1592	2023	2	15	4)North	2)Secondary	1	0	0	0	E101	0	0	0	0	0	0	0	0	0	0	1	0	0	0	0	Alive	6
1593	2023	2	15	4)North	2)Secondary	0	1	0	0	E111	0	0	0	0	0	0	0	0	0	0	1	0	0	0	0	Alive	9
1594	2023	2	15	4)North	2)Secondary	1	0	0	0	E101	0	0	0	0	0	0	0	0	0	0	1	0	0	1	0	Alive	11
1595	2017	2	10	3)NE	3)Tertiary	1	0	0	0	E101	0	0	0	0	0	0	0	0	0	0	1	0	0	0	0	Alive	10
1596	2019	2	12	3)NE	3)Tertiary	1	0	0	0	E101	0	0	0	0	0	0	0	0	0	0	0	0	0	0	0	Alive	10
1597	2020	2	13	3)NE	3)Tertiary	1	0	0	0	E101	0	0	0	0	0	0	0	0	1	0	0	0	1	0	0	Alive	17
1598	2022	2	14	3)NE	3)Tertiary	1	0	0	0	E101	0	0	0	0	0	0	0	0	0	0	0	0	0	0	0	Alive	11
1599	2017	1	11	2)Central	3)Tertiary	1	0	0	0	E101	0	0	0	0	0	0	0	0	0	0	0	0	0	0	0	Alive	3
1600	2015	2	15	5)South	2)Secondary	1	0	0	0	E101	0	0	0	0	0	0	0	0	0	0	0	0	0	0	0	Alive	3
1601	2016	2	15	5)South	2)Secondary	1	0	0	0	E101	0	0	0	0	1	0	0	0	0	1	1	0	1	1	0	Death	3
1602	2020	1	14	5)South	2)Secondary	0	1	0	0	E111	0	0	0	0	0	0	0	0	0	0	0	0	0	0	0	Alive	0
1603	2020	1	14	5)South	2)Secondary	1	0	0	0	E101	0	0	0	0	0	0	0	0	0	0	0	0	0	0	0	Alive	6
1604	2022	1	15	5)South	2)Secondary	1	0	0	0	E101	0	0	0	0	0	0	0	0	0	0	1	0	0	0	0	Alive	4
1605	2022	1	15	5)South	2)Secondary	1	0	0	0	E101	0	0	0	0	0	0	0	0	0	0	0	0	0	0	0	Alive	5
1606	2016	2	12	5)South	2)Secondary	1	0	0	0	E101	0	0	0	0	0	0	0	0	0	0	0	0	0	0	0	Alive	4
1607	2016	2	12	5)South	2)Secondary	1	0	0	0	E101	0	0	0	0	0	0	0	0	0	0	1	0	0	0	0	Alive	5
1608	2017	2	12	5)South	2)Secondary	1	0	0	0	E101	0	0	0	0	0	0	0	0	0	0	1	0	0	0	0	Alive	4
1609	2017	2	12	5)South	2)Secondary	1	0	0	0	E101	0	0	0	0	0	0	0	0	0	0	1	0	0	0	0	Alive	3
1610	2018	1	13	5)South	2)Secondary	1	0	0	0	E101	0	0	0	0	0	0	0	0	0	0	0	0	0	0	0	Alive	10
1611	2023	1	9	4)North	3)Tertiary	1	0	0	0	E101	0	0	0	0	0	0	0	0	0	0	0	0	0	0	0	Alive	11
1612	2023	2	5	4)North	3)Tertiary	0	0	0	1	E131E141	0	0	0	0	0	0	0	0	0	0	1	0	0	0	0	Alive	6
1613	2023	2	14	2)Central	3)Tertiary	0	0	0	1	E131E141	0	0	0	0	0	0	0	0	0	0	0	0	0	0	0	Alive	6
1614	2018	2	9	2)Central	3)Tertiary	1	0	0	0	E101	0	0	0	0	0	0	0	0	0	0	0	0	0	0	0	Alive	14
1615	2021	1	12	3)NE	2)Secondary	1	0	0	0	E101	0	0	0	0	0	0	0	0	0	0	0	0	0	0	0	Alive	4
1616	2016	1	7	2)Central	3)Tertiary	0	1	0	0	E111	0	0	0	0	0	0	0	0	0	0	0	0	0	0	0	Alive	14
1617	2015	2	17	5)South	3)Tertiary	0	1	0	0	E111	0	0	0	0	0	0	0	0	0	0	1	0	0	0	0	Alive	4
1618	2015	2	17	5)South	3)Tertiary	0	1	0	0	E111	0	0	0	0	0	0	0	0	0	0	0	0	0	0	0	Alive	9
1619	2015	2	17	1)BKK	3)Tertiary	1	0	0	0	E101	0	0	0	0	0	0	0	0	0	0	0	0	0	0	0	Alive	4
1620	2015	2	17	5)South	3)Tertiary	1	0	0	0	E101	0	0	0	0	0	0	0	0	0	0	0	0	0	0	0	Alive	2
1621	2016	1	6	1)BKK	3)Tertiary	1	0	0	0	E101	0	0	0	0	0	0	0	0	0	0	0	0	0	0	0	Alive	13
1622	2017	1	6	3)NE	3)Tertiary	1	0	0	0	E101	0	0	0	0	0	0	0	0	0	1	1	0	1	0	0	Alive	23
1623	2018	1	7	2)Central	3)Tertiary	1	0	0	0	E101	0	0	0	0	0	0	0	0	0	0	1	0	0	0	0	Alive	9
1624	2019	1	8	1)BKK	3)Tertiary	1	0	0	0	E101	0	0	0	0	0	0	0	0	0	0	1	0	0	0	0	Alive	8
1625	2019	1	8	1)BKK	3)Tertiary	1	0	0	0	E101	0	0	0	0	0	0	0	0	0	0	1	0	0	0	0	Alive	7
1626	2020	1	9	1)BKK	3)Tertiary	1	0	0	0	E101	0	0	0	0	0	0	0	0	0	0	0	0	0	0	0	Alive	4
1627	2020	1	9	1)BKK	3)Tertiary	1	0	0	0	E101	0	0	0	0	0	0	0	0	0	0	0	0	0	0	0	Alive	22
1628	2022	1	11	1)BKK	3)Tertiary	1	0	0	0	E101	0	0	0	0	0	0	0	0	0	0	1	0	0	0	0	Alive	2
1629	2022	1	11	1)BKK	3)Tertiary	1	0	0	0	E101	0	0	0	0	0	0	0	0	0	0	1	0	0	0	0	Alive	6
1630	2023	1	12	1)BKK	3)Tertiary	0	1	0	0	E111	0	0	0	0	0	0	0	0	0	0	0	0	0	0	0	Alive	2
1631	2023	1	12	1)BKK	3)Tertiary	1	0	0	0	E101	0	0	0	0	0	0	0	0	0	0	1	0	0	0	0	Alive	37
1632	2023	1	12	1)BKK	3)Tertiary	1	0	0	0	E101	0	0	0	1	0	0	0	0	0	0	0	0	0	0	0	Alive	4
1633	2017	2	13	3)NE	3)Tertiary	1	0	0	0	E101	0	0	0	0	0	0	0	0	0	0	0	0	0	0	0	Alive	7
1634	2018	2	14	3)NE	3)Tertiary	1	0	0	0	E101	0	0	0	0	0	0	0	0	0	0	1	0	0	0	0	Alive	14
1635	2018	2	14	3)NE	3)Tertiary	1	0	0	0	E101	0	0	0	0	0	0	0	0	0	0	0	0	0	0	0	Alive	6
1636	2021	2	10	3)NE	3)Tertiary	1	0	0	0	E101	0	0	0	0	0	0	0	0	0	0	1	0	0	0	0	Alive	6
1637	2023	2	13	3)NE	3)Tertiary	1	0	0	0	E101	0	0	0	0	0	0	0	0	0	0	0	0	0	0	0	Alive	4
1638	2017	2	7	1)BKK	3)Tertiary	1	0	0	0	E101	0	0	1	0	0	0	0	0	1	0	1	0	1	1	1	Death	18
1639	2023	1	15	1)BKK	3)Tertiary	0	0	1	0	E131E141	0	0	0	0	0	0	0	0	0	0	0	0	0	0	0	Alive	10
1640	2016	2	16	4)North	3)Tertiary	1	0	0	0	E101	0	0	0	0	0	0	0	0	0	0	0	0	0	0	0	Alive	8
1641	2019	1	4	5)South	3)Tertiary	1	0	0	0	E101	0	0	0	0	0	0	0	0	0	0	0	0	0	0	0	Alive	12
1642	2016	2	1	5)South	3)Tertiary	1	0	0	0	E101	0	0	0	0	0	0	0	0	0	0	0	0	0	0	0	Alive	34
1643	2023	2	7	5)South	3)Tertiary	0	1	0	0	E111	0	0	0	1	0	0	0	0	0	0	0	0	0	0	0	Alive	22
1644	2016	1	1	1)BKK	3)Tertiary	1	0	0	0	E101	0	0	0	0	0	0	0	0	0	0	1	0	0	0	0	Alive	9
1645	2015	2	14	2)Central	1)Primary	1	0	0	0	E101	0	0	0	0	0	0	0	0	0	0	0	0	0	0	0	Alive	6
1646	2015	2	14	2)Central	1)Primary	0	1	0	0	E111	0	0	0	0	0	0	0	0	0	0	0	0	0	0	0	Alive	5
1647	2016	2	16	3)NE	3)Tertiary	1	0	0	0	E101	0	0	0	0	1	0	0	0	1	1	1	0	1	1	0	Alive	8
1648	2016	2	16	3)NE	2)Secondary	1	0	0	0	E101	0	0	0	0	0	0	0	0	0	1	0	0	1	0	0	Alive	12
1649	2015	1	14	2)Central	3)Tertiary	1	0	0	0	E101	0	0	0	0	0	0	0	0	0	0	0	0	0	1	0	Alive	7
1650	2016	1	8	5)South	3)Tertiary	1	0	0	0	E101	0	0	0	0	0	0	0	0	0	0	0	0	0	1	0	Alive	14
1651	2019	1	11	5)South	3)Tertiary	1	0	0	0	E101	0	0	0	0	0	0	0	0	0	0	0	0	0	0	0	Alive	6
1652	2021	1	13	5)South	2)Secondary	1	0	0	0	E101	0	0	0	0	0	0	0	0	0	0	1	0	0	0	0	Alive	7
1653	2022	1	13	5)South	2)Secondary	1	0	0	0	E101	0	0	0	0	0	0	0	0	0	0	0	0	0	0	0	Alive	1
1654	2022	1	13	5)South	2)Secondary	1	0	0	0	E101	0	0	0	0	0	0	0	0	1	0	1	0	1	0	0	Alive	3
1655	2022	1	13	5)South	2)Secondary	1	0	0	0	E101	0	0	0	0	0	0	0	0	0	0	0	0	0	0	0	Alive	8
1656	2022	1	14	5)South	3)Tertiary	1	0	0	0	E101	0	0	0	0	0	0	0	0	0	0	0	0	0	0	0	Alive	13
1657	2023	1	14	5)South	3)Tertiary	1	0	0	0	E101	0	0	0	0	0	0	0	0	0	0	0	0	0	0	0	Alive	6
1658	2023	1	15	5)South	3)Tertiary	1	0	0	0	E101	0	0	0	0	0	0	0	0	0	0	0	0	0	1	0	Alive	3
1659	2016	2	17	3)NE	3)Tertiary	1	0	0	0	E101	0	0	0	0	0	0	0	0	0	0	0	0	0	0	0	Alive	2
1660	2017	2	17	3)NE	2)Secondary	1	0	0	0	E101	0	0	0	0	0	0	0	0	0	0	0	0	0	0	0	Alive	3
1661	2017	1	6	4)North	3)Tertiary	0	0	0	1	E131E141	0	0	0	0	0	0	0	0	0	0	1	0	0	0	0	Alive	17
1662	2018	1	8	4)North	3)Tertiary	1	0	0	0	E101	0	0	0	0	0	0	0	0	0	0	0	0	0	0	0	Alive	11
1663	2019	1	8	4)North	3)Tertiary	1	0	0	0	E101	0	0	0	0	0	0	0	0	0	0	0	0	0	0	0	Alive	10
1664	2020	1	10	4)North	3)Tertiary	1	0	0	0	E101	0	0	0	0	0	0	0	0	0	0	0	0	0	0	0	Alive	4
1665	2021	1	10	4)North	3)Tertiary	1	0	0	0	E101	0	0	0	0	0	0	0	0	0	0	0	0	0	0	0	Alive	3
1666	2016	2	5	4)North	3)Tertiary	1	0	0	0	E101	0	0	0	0	0	0	0	0	0	0	1	0	0	0	0	Alive	8
1667	2023	2	13	4)North	3)Tertiary	1	0	0	0	E101	0	0	0	0	0	0	0	0	0	0	1	0	0	0	0	Alive	4
1668	2017	1	2	4)North	3)Tertiary	0	1	0	0	E111	0	0	0	0	0	0	0	1	0	0	1	0	0	1	0	Alive	18
1669	2023	1	17	3)NE	2)Secondary	1	0	0	0	E101	0	0	0	0	0	0	0	0	0	0	1	0	0	0	0	Alive	2
1670	2023	1	17	3)NE	3)Tertiary	0	1	0	0	E111	0	0	0	0	0	0	0	0	0	0	1	0	0	0	0	Alive	4
1671	2015	2	14	3)NE	3)Tertiary	1	0	0	0	E101	0	0	0	1	0	0	0	0	0	0	0	0	0	0	0	Alive	8
1672	2015	2	14	3)NE	3)Tertiary	1	0	0	0	E101	0	0	0	0	0	0	0	0	0	0	0	0	0	0	0	Alive	6
1673	2020	1	5	3)NE	3)Tertiary	1	0	0	0	E101	0	0	0	0	0	0	0	0	0	0	0	0	0	0	0	Alive	9
1674	2023	1	8	3)NE	2)Secondary	1	0	0	0	E101	0	0	0	0	0	0	0	0	0	0	0	0	0	0	0	Alive	3
1675	2022	2	2	3)NE	3)Tertiary	0	1	0	0	E111	0	0	0	0	0	0	0	0	0	0	0	0	0	1	0	Alive	9
1676	2023	2	2	3)NE	2)Secondary	1	0	0	0	E101	0	0	0	0	0	0	0	0	0	0	0	0	0	0	0	Alive	5
1677	2018	1	15	4)North	3)Tertiary	0	1	0	0	E111	0	0	0	0	0	0	0	0	0	0	1	0	0	0	0	Alive	2
1678	2017	2	6	3)NE	2)Secondary	1	0	0	0	E101	0	0	0	0	0	0	0	0	0	0	0	0	0	0	0	Alive	1
1679	2017	2	6	3)NE	3)Tertiary	1	0	0	0	E101	0	0	0	0	0	0	0	0	0	0	1	0	0	0	0	Alive	22
1680	2018	2	7	3)NE	3)Tertiary	1	0	0	0	E101	0	0	0	0	0	0	0	0	0	0	0	0	0	0	0	Alive	2
1681	2019	2	7	3)NE	3)Tertiary	1	0	0	0	E101	0	0	0	0	0	0	0	0	0	0	0	0	0	0	0	Alive	5
1682	2019	2	8	4)North	3)Tertiary	1	0	0	0	E101	0	0	0	0	0	0	0	0	0	0	0	0	0	0	0	Alive	3
1683	2019	2	8	4)North	3)Tertiary	1	0	0	0	E101	0	0	0	0	0	0	0	0	0	0	0	0	0	0	0	Alive	3
1684	2019	2	8	3)NE	2)Secondary	1	0	0	0	E101	0	0	0	0	0	0	0	0	0	0	0	0	0	0	0	Alive	2
1685	2019	2	8	3)NE	2)Secondary	1	0	0	0	E101	0	0	0	0	0	0	0	0	0	0	0	0	0	0	0	Alive	1
1686	2019	2	8	3)NE	3)Tertiary	1	0	0	0	E101	0	0	0	0	0	0	0	0	0	0	0	0	0	0	0	Alive	9
1687	2019	2	8	3)NE	3)Tertiary	1	0	0	0	E101	0	0	0	0	0	0	0	0	0	0	0	0	0	0	0	Alive	7
1688	2019	2	8	3)NE	2)Secondary	1	0	0	0	E101	0	0	0	0	0	0	0	0	0	0	0	0	0	0	0	Alive	6
1689	2019	2	8	3)NE	2)Secondary	1	0	0	0	E101	0	0	0	0	0	0	0	0	0	0	0	0	0	0	0	Alive	5
1690	2019	2	8	3)NE	2)Secondary	1	0	0	0	E101	0	0	0	0	0	0	0	0	0	0	0	0	0	0	0	Alive	4
1691	2019	2	8	3)NE	2)Secondary	1	0	0	0	E101	0	0	0	0	0	0	0	0	0	0	0	0	0	0	0	Alive	4
1692	2019	2	8	3)NE	2)Secondary	1	0	0	0	E101	0	0	0	0	0	0	0	0	0	0	0	0	0	0	0	Alive	3
1693	2020	2	9	3)NE	2)Secondary	1	0	0	0	E101	0	0	0	0	0	0	0	0	0	0	0	0	0	0	0	Alive	4
1694	2020	2	9	3)NE	2)Secondary	1	0	0	0	E101	0	0	0	0	0	0	0	0	0	0	0	0	0	0	0	Alive	7
1695	2021	2	9	3)NE	2)Secondary	1	0	0	0	E101	0	0	0	0	0	0	0	0	0	0	0	0	0	0	0	Alive	3
1696	2022	2	11	3)NE	2)Secondary	1	0	0	0	E101	0	0	0	0	0	0	0	0	0	0	0	0	0	0	0	Alive	4
1697	2015	2	3	4)North	2)Secondary	1	0	0	0	E101	0	0	0	0	0	0	0	0	0	0	1	0	0	0	0	Alive	0
1698	2017	1	5	2)Central	2)Secondary	1	0	0	0	E101	0	0	0	0	0	0	0	0	0	0	1	0	0	0	0	Alive	5
1699	2022	2	10	4)North	2)Secondary	0	0	0	1	E131E141	0	0	0	0	0	1	0	0	0	0	1	0	0	0	0	Alive	7
1700	2018	2	13	4)North	2)Secondary	0	1	0	0	E111	0	0	0	0	0	0	0	0	0	0	1	0	0	0	0	Alive	9
1701	2019	2	14	4)North	2)Secondary	1	0	0	0	E101	0	0	0	0	0	0	0	0	0	0	1	0	0	0	0	Alive	4
1702	2020	2	15	4)North	2)Secondary	1	0	0	0	E101	0	0	0	0	0	0	0	0	0	0	0	0	0	0	0	Alive	2
1703	2021	2	15	4)North	2)Secondary	1	0	0	0	E101	0	0	0	0	0	0	0	0	0	0	1	0	0	0	0	Alive	5
1704	2021	2	15	4)North	2)Secondary	1	0	0	0	E101	0	0	0	0	0	0	0	0	0	0	1	0	0	0	0	Alive	7
1705	2021	2	15	4)North	2)Secondary	1	0	0	0	E101	0	0	0	0	0	0	0	0	0	0	0	0	0	0	0	Alive	5
1706	2021	2	15	4)North	2)Secondary	1	0	0	0	E101	0	0	0	0	0	0	0	0	0	0	1	0	0	0	0	Alive	7
1707	2021	2	16	4)North	2)Secondary	1	0	0	0	E101	0	0	0	0	0	0	0	0	0	0	1	0	0	0	0	Alive	5
1708	2021	2	16	4)North	2)Secondary	1	0	0	0	E101	0	0	0	0	0	0	0	0	0	0	1	0	0	0	0	Alive	5
1709	2022	2	16	4)North	2)Secondary	1	0	0	0	E101	0	0	0	0	0	0	0	0	0	0	1	0	0	0	0	Alive	6
1710	2022	2	17	4)North	2)Secondary	1	0	0	0	E101	0	0	0	0	0	0	0	0	1	0	1	0	1	0	0	Alive	9
1711	2023	2	17	4)North	2)Secondary	1	0	0	0	E101	0	0	0	0	0	0	0	0	0	0	1	0	0	0	0	Alive	8
1712	2023	2	17	4)North	2)Secondary	1	0	0	0	E101	0	0	0	0	0	0	0	0	0	0	0	0	0	0	0	Alive	7
1713	2023	2	17	4)North	2)Secondary	1	0	0	0	E101	0	0	0	0	0	0	0	0	0	0	0	0	0	1	0	Alive	11
1714	2017	2	8	4)North	2)Secondary	1	0	0	0	E101	0	0	0	0	0	0	0	0	0	0	0	0	0	0	0	Alive	10
1715	2019	2	11	4)North	2)Secondary	0	1	0	0	E111	0	0	0	0	0	0	0	0	0	0	0	0	0	0	0	Alive	8
1716	2020	2	11	4)North	2)Secondary	1	0	0	0	E101	0	0	0	0	0	0	0	0	0	0	0	0	0	0	0	Alive	5
1717	2020	2	12	4)North	2)Secondary	1	0	0	0	E101	0	0	0	0	0	0	0	0	0	0	0	0	0	0	0	Alive	5
1718	2020	2	12	4)North	2)Secondary	1	0	0	0	E101	0	0	0	0	0	0	0	0	0	0	1	0	0	0	0	Alive	3
1719	2020	2	12	4)North	2)Secondary	1	0	0	0	E101	0	0	0	0	0	0	0	0	0	0	0	0	0	0	0	Alive	6
1720	2020	2	12	4)North	2)Secondary	1	0	0	0	E101	0	0	0	0	0	0	0	0	0	0	0	0	0	0	0	Alive	6
1721	2021	2	12	4)North	2)Secondary	1	0	0	0	E101	0	0	0	0	0	0	0	0	0	0	1	0	0	0	0	Alive	4
1722	2021	2	12	4)North	2)Secondary	1	0	0	0	E101	0	0	0	0	0	0	0	0	0	0	1	0	0	0	0	Alive	5
1723	2021	2	12	4)North	2)Secondary	1	0	0	0	E101	0	0	0	0	0	0	0	0	0	0	0	0	0	0	0	Alive	2
1724	2023	2	14	4)North	2)Secondary	1	0	0	0	E101	0	0	0	0	0	0	0	0	0	0	0	0	0	1	0	Alive	10
1725	2018	2	12	4)North	2)Secondary	1	0	0	0	E101	0	0	0	0	0	0	0	0	0	0	0	0	0	0	0	Alive	8
1726	2019	2	13	4)North	2)Secondary	1	0	0	0	E101	0	0	0	0	0	0	0	0	0	0	0	0	0	0	0	Alive	6
1727	2020	2	14	4)North	2)Secondary	1	0	0	0	E101	0	0	0	0	0	0	0	0	0	0	0	0	0	0	0	Alive	0
1728	2020	2	14	4)North	2)Secondary	1	0	0	0	E101	0	0	0	0	0	0	0	0	0	0	0	0	0	0	0	Alive	7
1729	2020	2	14	4)North	2)Secondary	0	1	0	0	E111	0	0	0	0	0	0	0	0	0	0	1	0	0	1	0	Alive	14
1730	2020	2	15	4)North	2)Secondary	1	0	0	0	E101	0	0	0	0	0	0	0	0	0	0	1	0	0	0	0	Alive	9
1731	2020	2	15	2)Central	3)Tertiary	0	1	0	0	E111	0	0	0	0	0	0	0	0	0	0	1	0	0	0	0	Alive	3
1732	2021	2	15	4)North	2)Secondary	1	0	0	0	E101	0	0	0	0	0	0	0	0	0	0	0	0	0	1	0	Alive	8
1733	2021	2	15	4)North	2)Secondary	1	0	0	0	E101	0	0	0	0	0	0	0	0	0	0	0	0	0	0	0	Alive	2
1734	2021	2	15	4)North	2)Secondary	1	0	0	0	E101	0	0	0	0	0	0	0	0	0	0	0	0	0	0	0	Alive	0
1735	2021	2	15	4)North	2)Secondary	1	0	0	0	E101	0	0	0	0	0	0	0	0	0	0	1	0	0	0	0	Alive	4
1736	2021	2	15	4)North	2)Secondary	1	0	0	0	E101	0	0	0	0	0	0	0	0	0	0	1	0	0	1	0	Alive	35
1737	2022	2	16	4)North	2)Secondary	0	1	0	0	E111	0	0	0	0	0	0	0	0	0	0	0	0	0	0	0	Alive	2
1738	2022	2	16	4)North	2)Secondary	1	0	0	0	E101	0	0	0	0	0	0	0	0	0	0	1	0	0	0	0	Alive	4
1739	2018	2	16	2)Central	2)Secondary	0	1	0	0	E111	0	0	0	0	0	0	0	0	0	0	0	0	0	1	0	Alive	7
1740	2018	1	17	2)Central	3)Tertiary	0	1	0	0	E111	0	0	0	0	0	0	0	0	0	0	0	0	0	0	0	Alive	4
1741	2019	1	17	4)North	2)Secondary	1	0	0	0	E101	0	0	0	0	0	0	0	0	0	0	0	0	0	0	0	Alive	5
1742	2022	1	17	4)North	2)Secondary	0	1	0	0	E111	0	0	0	0	0	0	0	0	0	0	0	0	0	0	0	Alive	7
1743	2022	2	16	4)North	2)Secondary	0	1	0	0	E111	0	0	0	0	0	0	0	0	0	0	0	0	0	0	0	Alive	3
1744	2022	2	12	5)South	2)Secondary	1	0	0	0	E101	0	0	0	0	0	0	0	0	0	0	1	0	0	0	0	Alive	4
1745	2022	2	12	5)South	2)Secondary	1	0	0	0	E101	0	0	0	0	0	0	0	0	0	0	0	0	0	0	0	Alive	5
1746	2022	2	12	5)South	2)Secondary	1	0	0	0	E101	0	0	0	0	0	0	0	0	0	0	1	0	0	0	0	Alive	8
1747	2015	2	8	4)North	4)Private	1	0	0	0	E101	1	0	0	0	0	0	0	0	0	0	0	0	0	0	0	Alive	0
1748	2018	1	12	4)North	2)Secondary	1	0	0	0	E101	0	0	0	0	0	0	0	0	0	0	0	0	0	0	0	Alive	4
1749	2018	1	12	4)North	2)Secondary	1	0	0	0	E101	0	0	0	0	0	0	0	0	0	0	0	0	0	0	0	Alive	5
1750	2018	1	12	4)North	2)Secondary	1	0	0	0	E101	0	0	0	0	0	0	0	0	0	0	0	0	0	0	0	Alive	0
1751	2018	1	12	4)North	2)Secondary	1	0	0	0	E101	0	0	0	0	0	0	0	0	0	0	0	0	0	0	0	Alive	5
1752	2015	1	16	3)NE	2)Secondary	1	0	0	0	E101	0	0	0	0	0	0	0	0	0	0	0	0	0	0	0	Alive	3
1753	2015	1	16	3)NE	2)Secondary	1	0	0	0	E101	0	0	0	0	0	0	0	0	0	0	0	0	0	0	0	Alive	4
1754	2015	1	16	3)NE	2)Secondary	1	0	0	0	E101	0	0	0	0	0	0	0	0	0	0	0	0	0	0	0	Alive	2
1755	2015	1	16	3)NE	2)Secondary	1	0	0	0	E101	0	0	0	0	0	0	0	0	0	0	0	0	0	0	0	Alive	6
1756	2015	1	17	3)NE	2)Secondary	1	0	0	0	E101	0	0	0	0	0	0	0	0	0	0	0	0	0	0	0	Alive	4
1757	2016	1	17	3)NE	2)Secondary	1	0	0	0	E101	0	0	0	0	0	0	0	0	0	0	0	0	0	0	0	Alive	5
1758	2016	1	17	3)NE	2)Secondary	0	1	0	0	E111	0	0	0	0	0	0	0	0	0	0	1	0	0	0	0	Alive	9
1759	2017	1	13	3)NE	2)Secondary	0	1	0	0	E111	0	0	0	0	0	0	0	0	0	0	0	0	0	0	0	Alive	6
1760	2015	1	12	3)NE	1)Primary	1	0	0	0	E101	0	0	0	0	0	0	0	0	0	0	0	0	0	0	0	Alive	5
1761	2019	1	16	3)NE	1)Primary	1	0	0	0	E101	0	0	0	0	0	0	0	0	0	0	0	0	0	0	0	Alive	5
1762	2016	2	12	1)BKK	3)Tertiary	0	0	0	1	E131E141	0	0	0	0	0	0	0	0	0	0	1	0	0	1	0	Alive	10
1763	2016	2	12	1)BKK	3)Tertiary	0	0	0	1	E131E141	0	0	0	0	0	0	0	0	0	0	0	0	0	0	0	Alive	5
1764	2017	2	13	1)BKK	3)Tertiary	0	0	0	1	E131E141	0	0	0	0	0	0	0	0	0	0	0	0	0	0	0	Alive	1
1765	2018	2	14	1)BKK	3)Tertiary	1	0	0	0	E101	0	0	0	0	0	0	0	0	0	0	0	0	0	1	0	Alive	6
1766	2018	2	14	1)BKK	3)Tertiary	1	0	0	0	E101	0	0	0	0	0	0	0	0	0	0	0	0	0	0	0	Alive	6
1767	2020	2	16	1)BKK	3)Tertiary	0	0	0	1	E131E141	0	0	0	0	0	0	0	0	1	0	0	0	1	1	0	Alive	10
1768	2021	2	16	1)BKK	3)Tertiary	0	0	0	1	E131E141	0	0	0	0	0	0	0	0	0	0	1	0	0	1	0	Alive	6
1769	2020	1	16	1)BKK	3)Tertiary	1	0	0	0	E101	0	0	0	0	0	0	0	0	0	0	0	0	0	0	0	Alive	12
1770	2015	1	11	3)NE	2)Secondary	0	1	0	0	E111	0	0	0	0	0	0	0	0	0	0	0	0	0	0	0	Alive	8
1771	2020	1	16	3)NE	3)Tertiary	1	0	0	0	E101	0	0	0	0	0	0	0	0	0	0	0	0	0	0	0	Alive	4
1772	2015	2	11	1)BKK	3)Tertiary	1	0	0	0	E101	0	0	0	0	0	0	0	0	0	0	0	0	0	0	0	Alive	25
1773	2015	2	12	1)BKK	3)Tertiary	1	0	0	0	E101	0	0	0	0	0	0	0	0	0	0	0	0	0	0	0	Alive	10
1774	2019	2	15	1)BKK	4)Private	1	0	0	0	E101	0	0	0	0	0	0	0	0	0	0	0	0	0	0	0	Alive	4
1775	2021	2	6	5)South	1)Primary	0	0	0	1	E131E141	0	0	0	0	0	0	0	1	0	0	0	0	0	1	0	Alive	1
1776	2017	2	8	3)NE	3)Tertiary	0	0	0	1	E131E141	0	0	0	0	0	0	0	0	0	0	0	0	0	0	0	Alive	9
1777	2021	2	12	3)NE	3)Tertiary	1	0	0	0	E101	0	0	0	0	0	0	0	0	0	0	0	0	0	0	0	Alive	8
1778	2021	2	12	3)NE	2)Secondary	0	1	0	0	E111	0	0	0	0	0	0	0	0	0	0	0	0	0	0	0	Alive	3
1779	2022	1	13	3)NE	3)Tertiary	0	1	0	0	E111	0	0	0	0	0	1	0	0	0	0	0	0	0	0	0	Alive	14
1780	2023	2	14	3)NE	3)Tertiary	0	1	0	0	E111	0	0	0	0	0	0	0	0	0	0	1	0	0	0	0	Alive	6
1781	2023	2	14	3)NE	3)Tertiary	1	0	0	0	E101	0	0	0	0	0	0	0	0	0	0	0	0	0	0	0	Alive	12
1782	2023	2	14	3)NE	2)Secondary	1	0	0	0	E101	0	0	0	0	0	0	0	0	0	0	0	0	0	0	0	Alive	1
1783	2016	1	16	3)NE	3)Tertiary	0	1	0	0	E111	0	0	0	0	1	0	0	0	0	1	0	0	1	1	0	Alive	1
1784	2020	2	13	5)South	3)Tertiary	1	0	0	0	E101	0	0	0	0	0	0	0	0	1	1	1	0	1	1	0	Death	1
1785	2017	2	9	2)Central	3)Tertiary	1	0	0	0	E101	0	0	0	0	0	0	0	0	0	0	0	0	0	0	0	Alive	11
1786	2017	2	9	2)Central	3)Tertiary	1	0	0	0	E101	0	0	0	0	0	0	0	0	0	0	0	0	0	0	0	Alive	7
1787	2019	2	12	2)Central	3)Tertiary	1	0	0	0	E101	0	0	0	0	0	0	0	0	0	0	0	0	0	0	0	Alive	0
1788	2016	1	9	2)Central	3)Tertiary	1	0	0	0	E101	0	0	0	0	0	0	0	0	0	0	0	0	0	0	0	Alive	9
1789	2017	1	10	2)Central	3)Tertiary	1	0	0	0	E101	0	0	0	0	0	0	0	0	0	0	0	0	0	0	0	Alive	4
1790	2018	1	11	2)Central	3)Tertiary	0	0	0	1	E131E141	0	0	0	0	0	0	0	0	0	0	0	0	0	0	0	Alive	6
1791	2022	1	8	2)Central	3)Tertiary	0	0	0	1	E131E141	0	0	0	0	0	0	0	0	0	0	0	0	0	0	0	Alive	8
1792	2023	2	16	2)Central	3)Tertiary	0	1	0	0	E111	0	0	0	0	0	0	0	0	0	0	0	0	0	0	0	Alive	10
1793	2023	2	13	2)Central	3)Tertiary	1	0	0	0	E101	0	0	1	0	0	0	0	0	0	0	0	0	0	0	0	Alive	13
1794	2017	1	4	4)North	3)Tertiary	1	0	0	0	E101	0	0	0	0	0	0	0	0	0	0	0	0	0	0	0	Alive	7
1795	2023	2	11	4)North	3)Tertiary	0	1	0	0	E111	0	0	0	0	0	0	0	0	0	0	1	0	0	0	0	Alive	7
1796	2021	2	6	3)NE	3)Tertiary	1	0	0	0	E101	0	0	0	0	0	0	0	0	0	0	1	0	0	0	0	Alive	6
1797	2022	2	4	3)NE	3)Tertiary	1	0	0	0	E101	0	0	0	0	0	0	0	0	0	0	1	0	0	1	0	Alive	8
1798	2022	2	10	4)North	3)Tertiary	1	0	0	0	E101	0	0	0	0	0	0	0	0	0	0	1	0	0	0	0	Alive	1
1799	2022	2	10	4)North	3)Tertiary	1	0	0	0	E101	0	0	0	0	0	0	0	0	0	0	0	0	0	0	0	Alive	4
1800	2022	2	11	4)North	3)Tertiary	1	0	0	0	E101	0	0	0	0	0	0	0	0	0	0	0	0	0	0	0	Alive	3
1801	2022	1	10	3)NE	2)Secondary	1	0	0	0	E101	0	0	0	0	0	0	0	0	0	0	1	0	0	0	0	Alive	14
1802	2021	1	8	3)NE	2)Secondary	1	0	0	0	E101	0	0	0	0	0	0	0	0	0	0	1	0	0	0	0	Alive	3
1803	2016	2	15	3)NE	1)Primary	1	0	0	0	E101	0	0	0	0	0	0	0	0	0	0	0	0	0	0	0	Alive	0
1804	2016	2	15	3)NE	3)Tertiary	1	0	0	0	E101	0	0	0	0	0	0	0	0	0	0	1	0	0	0	0	Alive	6
1805	2017	2	16	3)NE	1)Primary	1	0	0	0	E101	0	0	0	0	0	0	0	0	0	0	0	0	0	0	0	Alive	4
1806	2017	2	16	3)NE	1)Primary	1	0	0	0	E101	0	0	0	0	0	0	0	0	0	0	1	0	0	0	0	Alive	2
1807	2017	2	16	3)NE	1)Primary	0	1	0	0	E111	0	0	0	0	1	0	0	0	0	1	1	0	1	0	0	Alive	9
1808	2017	1	13	1)BKK	4)Private	0	1	0	0	E111	0	0	0	0	0	0	0	0	0	0	0	0	0	0	0	Alive	8
1809	2017	1	13	1)BKK	3)Tertiary	1	0	0	0	E101	0	0	0	0	0	0	0	0	0	0	0	0	0	0	0	Alive	9
1810	2021	1	16	3)NE	3)Tertiary	1	0	0	0	E101	0	0	0	0	0	0	0	0	0	0	0	0	0	0	0	Alive	3
1811	2015	1	14	3)NE	2)Secondary	1	0	0	0	E101	0	0	0	0	0	0	0	0	0	0	0	0	0	0	0	Alive	4
1812	2016	1	15	3)NE	2)Secondary	0	1	0	0	E111	0	0	0	0	0	0	0	0	0	0	1	0	0	0	0	Alive	6
1813	2018	1	17	3)NE	2)Secondary	0	1	0	0	E111	0	0	0	0	0	0	0	0	0	0	1	0	0	0	0	Alive	6
1814	2015	2	14	3)NE	3)Tertiary	1	0	0	0	E101	0	0	0	0	0	0	0	0	0	0	0	0	0	1	0	Alive	7
1815	2015	2	15	2)Central	2)Secondary	1	0	0	0	E101	0	0	0	0	0	0	0	0	0	0	1	0	0	0	0	Alive	4
1816	2015	2	15	2)Central	2)Secondary	1	0	0	0	E101	0	0	0	0	0	0	0	0	0	0	0	0	0	0	0	Alive	1
1817	2017	2	16	2)Central	2)Secondary	0	1	0	0	E111	0	0	0	0	0	0	0	0	0	0	0	0	0	1	0	Alive	5
1818	2017	2	16	2)Central	2)Secondary	0	1	0	0	E111	0	0	0	0	0	0	0	0	0	0	1	0	0	1	0	Death	127
1819	2017	1	16	3)NE	3)Tertiary	0	1	0	0	E111	0	0	0	0	0	0	0	0	0	0	0	0	0	0	0	Alive	3
1820	2018	1	17	3)NE	3)Tertiary	1	0	0	0	E101	0	0	0	0	0	0	0	0	0	0	0	0	0	0	0	Alive	3
1821	2018	1	17	3)NE	3)Tertiary	1	0	0	0	E101	0	0	0	0	0	0	0	0	0	0	0	0	0	0	0	Alive	3
1822	2016	1	4	5)South	3)Tertiary	1	0	0	0	E101	0	0	0	0	0	0	0	0	0	0	0	0	0	1	0	Alive	11
1823	2018	1	17	3)NE	3)Tertiary	1	0	0	0	E101	0	0	0	0	0	0	0	0	0	0	0	0	0	1	0	Death	3
1824	2017	2	17	2)Central	3)Tertiary	1	0	0	0	E101	0	0	0	0	1	0	0	0	0	1	1	0	1	1	0	Death	1
1825	2019	2	8	3)NE	2)Secondary	1	0	0	0	E101	0	0	0	0	0	0	0	0	0	0	0	0	0	0	0	Alive	1
1826	2019	2	8	3)NE	3)Tertiary	0	1	0	0	E111	0	0	0	0	0	0	0	0	0	0	1	0	0	1	0	Alive	8
1827	2023	2	11	3)NE	1)Primary	1	0	0	0	E101	0	0	0	0	0	0	0	0	0	0	0	0	0	0	0	Alive	7
1828	2023	2	11	2)Central	1)Primary	1	0	0	0	E101	0	0	0	0	0	0	0	0	0	0	1	0	0	0	0	Alive	18
1829	2015	1	4	3)NE	1)Primary	1	0	0	0	E101	0	0	0	0	0	0	0	0	0	0	0	0	0	0	0	Alive	16
1830	2015	1	4	3)NE	1)Primary	1	0	0	0	E101	0	0	0	0	0	0	0	0	0	0	0	0	0	0	0	Alive	9
1831	2017	1	6	3)NE	1)Primary	1	0	0	0	E101	0	0	0	0	0	0	0	0	0	0	1	0	0	0	0	Alive	4
1832	2020	1	9	3)NE	1)Primary	1	0	0	0	E101	0	0	0	0	0	0	0	0	0	0	0	0	0	0	0	Alive	2
1833	2023	1	12	3)NE	1)Primary	1	0	0	0	E101	0	0	0	0	0	0	0	0	0	0	0	0	0	0	0	Alive	3
1834	2023	1	13	3)NE	1)Primary	1	0	0	0	E101	0	0	0	0	0	0	0	0	0	0	0	0	0	0	0	Alive	13
1835	2022	1	17	5)South	2)Secondary	0	1	0	0	E111	0	0	0	0	0	0	0	0	0	0	0	0	0	0	0	Alive	1
1836	2022	1	17	5)South	2)Secondary	1	0	0	0	E101	0	0	0	0	0	0	0	0	0	0	1	0	0	0	0	Alive	9
1837	2023	2	8	3)NE	3)Tertiary	0	1	0	0	E111	0	0	0	0	0	0	0	0	0	0	0	0	0	0	0	Alive	9
1838	2021	1	7	3)NE	2)Secondary	0	1	0	0	E111	0	0	0	0	0	0	0	0	0	0	0	0	0	0	0	Alive	13
1839	2023	1	9	3)NE	2)Secondary	1	0	0	0	E101	0	0	0	0	0	0	0	0	0	0	1	0	0	0	0	Alive	6
1840	2021	1	6	3)NE	3)Tertiary	1	0	0	0	E101	0	0	0	0	0	0	0	0	0	0	1	0	0	0	0	Alive	5
1841	2021	2	14	4)North	2)Secondary	1	0	0	0	E101	0	0	0	0	0	0	0	0	0	0	1	0	0	0	0	Alive	5
1842	2020	2	6	2)Central	2)Secondary	1	0	0	0	E101	0	0	0	0	0	0	0	0	0	0	0	0	0	1	0	Alive	21
1843	2021	2	8	2)Central	2)Secondary	0	1	0	0	E111	0	0	0	0	0	0	0	0	0	0	1	0	0	0	0	Alive	11
1844	2015	2	12	2)Central	2)Secondary	1	0	0	0	E101	0	0	0	0	0	0	0	0	0	0	1	0	0	0	0	Alive	4
1845	2018	2	15	2)Central	2)Secondary	1	0	0	0	E101	0	0	0	0	0	0	0	0	0	0	1	0	0	0	0	Alive	5
1846	2022	2	5	5)South	1)Primary	1	0	0	0	E101	0	0	0	0	0	0	0	0	0	0	0	0	0	1	0	Alive	0
1847	2022	2	5	5)South	3)Tertiary	1	0	0	0	E101	0	0	0	0	1	0	0	0	0	1	1	1	1	1	0	Alive	5
1848	2022	2	5	5)South	3)Tertiary	1	0	0	0	E101	0	0	0	0	1	0	0	0	1	1	1	1	1	1	0	Alive	16
1849	2018	1	8	2)Central	2)Secondary	1	0	0	0	E101	0	0	0	0	0	0	0	0	0	0	0	0	0	0	0	Alive	2
1850	2021	2	12	4)North	3)Tertiary	0	1	0	0	E111	0	0	0	0	0	0	0	0	0	0	0	0	0	0	0	Alive	2
1851	2023	2	14	4)North	3)Tertiary	1	0	0	0	E101	0	0	0	0	0	0	0	0	0	0	1	0	0	0	0	Alive	10
1852	2021	2	12	4)North	2)Secondary	0	0	0	1	E131E141	0	0	0	0	0	0	0	0	0	0	0	0	0	0	0	Alive	0
1853	2021	2	12	4)North	2)Secondary	0	1	0	0	E111	0	0	0	0	0	0	0	0	1	0	1	0	1	0	0	Alive	7
1854	2023	2	16	2)Central	2)Secondary	0	1	0	0	E111	0	0	0	0	0	0	0	0	0	0	1	0	0	0	0	Alive	7
1855	2021	2	2	2)Central	3)Tertiary	0	1	0	0	E111	0	0	0	0	0	0	0	0	0	0	0	0	0	0	0	Alive	4
1856	2023	1	1	2)Central	3)Tertiary	1	0	0	0	E101	0	0	0	0	0	0	0	0	0	0	0	0	0	1	0	Alive	15
1857	2019	1	16	2)Central	2)Secondary	1	0	0	0	E101	0	0	0	0	0	0	0	0	0	0	0	0	0	0	0	Alive	2
1858	2019	1	16	2)Central	2)Secondary	0	1	0	0	E111	0	0	0	0	0	0	0	0	0	0	0	0	0	0	0	Alive	3
1859	2019	1	17	2)Central	2)Secondary	0	1	0	0	E111	0	0	0	0	0	0	0	0	0	0	0	0	0	0	0	Alive	8
1860	2017	1	6	1)BKK	3)Tertiary	1	0	0	0	E101	0	0	0	0	0	0	0	0	0	0	0	0	0	0	0	Alive	9
1861	2021	1	10	1)BKK	3)Tertiary	1	0	0	0	E101	0	0	0	0	0	0	0	0	0	0	1	0	0	0	0	Alive	8
1862	2022	1	11	1)BKK	3)Tertiary	1	0	0	0	E101	0	0	0	0	0	0	0	0	0	0	1	0	0	0	0	Alive	4
1863	2020	1	9	1)BKK	4)Private	1	0	0	0	E101	0	0	0	0	0	0	0	0	0	0	1	0	0	0	0	Alive	12
1864	2022	2	16	3)NE	1)Primary	1	0	0	0	E101	0	0	0	0	0	0	0	0	0	0	0	0	0	0	0	Alive	7
1865	2023	2	17	3)NE	1)Primary	0	1	0	0	E111	0	0	0	0	0	0	0	0	0	0	1	0	0	0	0	Alive	15
1866	2019	2	15	3)NE	1)Primary	1	0	0	0	E101	0	0	0	0	0	0	0	0	0	0	0	0	0	0	0	Alive	6
1867	2019	2	15	3)NE	1)Primary	1	0	0	0	E101	0	0	0	0	0	0	0	0	0	0	0	0	0	0	0	Alive	3
1868	2020	2	10	3)NE	1)Primary	1	0	0	0	E101	0	0	0	0	0	0	0	0	0	0	1	0	0	0	0	Alive	7
1869	2021	2	11	3)NE	1)Primary	1	0	0	0	E101	0	0	0	0	0	0	0	0	0	0	0	0	0	0	0	Alive	3
1870	2021	2	11	3)NE	1)Primary	1	0	0	0	E101	0	0	0	0	0	0	0	0	0	0	0	0	0	0	0	Alive	2
1871	2021	2	11	3)NE	1)Primary	1	0	0	0	E101	0	0	0	0	0	0	0	0	0	0	1	0	0	0	0	Alive	4
1872	2021	2	12	3)NE	1)Primary	0	1	0	0	E111	0	0	0	0	0	0	0	0	0	0	0	0	0	0	0	Alive	3
1873	2023	2	13	3)NE	2)Secondary	1	0	0	0	E101	0	0	0	0	0	0	0	0	0	0	0	0	0	0	0	Alive	2
1874	2022	1	4	2)Central	2)Secondary	1	0	0	0	E101	0	0	0	0	0	0	0	0	0	0	1	0	0	0	0	Alive	2
1875	2022	1	4	2)Central	3)Tertiary	1	0	0	0	E101	0	0	0	0	0	0	0	0	0	0	0	0	0	0	0	Alive	27
1876	2022	1	4	2)Central	3)Tertiary	1	0	0	0	E101	0	0	0	0	0	0	0	0	0	0	0	0	0	0	0	Alive	11
1877	2022	1	4	2)Central	2)Secondary	1	0	0	0	E101	0	0	0	0	0	0	0	0	0	0	0	0	0	0	0	Alive	3
1878	2020	2	13	3)NE	2)Secondary	1	0	0	0	E101	0	0	0	0	0	0	0	0	0	0	0	0	0	0	0	Alive	3
1879	2021	2	14	2)Central	1)Primary	1	0	0	0	E101	0	0	0	0	0	0	0	0	0	0	0	0	0	0	0	Alive	8
1880	2021	2	14	2)Central	1)Primary	1	0	0	0	E101	0	0	0	0	0	0	0	0	0	0	0	0	0	0	0	Alive	9
1881	2021	2	15	2)Central	3)Tertiary	0	1	0	0	E111	0	0	0	0	0	0	0	0	0	0	0	0	0	0	0	Alive	6
1882	2022	2	15	2)Central	3)Tertiary	0	1	0	0	E111	0	0	0	0	0	0	0	0	0	0	0	0	0	0	0	Alive	2
1883	2022	2	15	2)Central	3)Tertiary	1	0	0	0	E101	0	0	0	0	0	0	0	0	0	0	0	0	0	0	0	Alive	2
1884	2022	2	15	2)Central	3)Tertiary	1	0	0	0	E101	0	0	0	0	0	0	0	0	0	0	1	0	0	1	0	Alive	5
1885	2023	2	16	2)Central	3)Tertiary	0	1	0	0	E111	0	0	0	0	0	0	0	0	0	0	0	0	0	0	0	Alive	7
1886	2023	2	15	3)NE	2)Secondary	0	1	0	0	E111	0	0	0	0	0	0	0	0	0	0	0	0	0	0	0	Alive	3
1887	2022	1	8	4)North	3)Tertiary	1	0	0	0	E101	0	0	0	0	0	0	0	0	0	0	0	0	0	0	0	Alive	8
1888	2020	1	15	3)NE	1)Primary	1	0	0	0	E101	0	0	0	0	0	1	0	0	0	0	0	0	0	0	0	Alive	11
1889	2020	2	12	3)NE	4)Private	0	1	0	0	E111	0	0	0	0	0	0	0	0	0	0	0	0	0	0	0	Alive	0
1890	2020	2	12	3)NE	2)Secondary	1	0	0	0	E101	0	0	0	0	0	0	0	0	1	1	0	0	1	0	0	Alive	6
1891	2023	2	15	3)NE	3)Tertiary	1	0	0	0	E101	0	0	0	0	0	1	0	0	0	0	0	0	0	0	0	Alive	3
1892	2018	2	11	2)Central	3)Tertiary	1	0	0	0	E101	0	0	0	0	0	0	0	0	0	0	0	0	0	0	0	Alive	12
1893	2021	2	13	2)Central	3)Tertiary	1	0	0	0	E101	0	0	0	0	0	0	0	0	0	0	1	0	0	0	0	Alive	3
1894	2022	2	15	2)Central	3)Tertiary	1	0	0	0	E101	0	0	0	0	0	0	0	0	0	0	1	0	0	1	0	Alive	6
1895	2021	2	16	3)NE	2)Secondary	0	1	0	0	E111	0	0	0	0	0	0	0	0	0	0	0	0	0	0	0	Alive	4
1896	2022	2	16	3)NE	2)Secondary	1	0	0	0	E101	0	0	0	0	0	0	0	0	0	0	1	0	0	0	0	Alive	1
1897	2022	2	16	3)NE	2)Secondary	1	0	0	0	E101	0	0	0	0	0	0	0	0	0	0	0	0	0	0	0	Alive	3
1898	2022	2	17	3)NE	2)Secondary	1	0	0	0	E101	0	0	0	0	0	0	0	0	0	0	1	0	0	0	0	Alive	4
1899	2021	2	13	3)NE	2)Secondary	1	0	0	0	E101	0	0	0	0	0	0	0	0	0	0	0	0	0	0	0	Alive	5
1900	2022	2	13	3)NE	3)Tertiary	1	0	0	0	E101	0	0	0	0	0	0	0	0	0	0	0	0	0	0	0	Alive	6
1901	2023	2	15	3)NE	2)Secondary	1	0	0	0	E101	0	0	0	0	0	0	0	0	0	0	0	0	0	0	0	Alive	2
1902	2023	2	15	3)NE	2)Secondary	0	0	0	1	E131E141	0	0	0	0	0	0	0	0	0	0	0	0	0	0	0	Alive	7
1903	2016	1	12	3)NE	3)Tertiary	0	1	0	0	E111	0	0	1	0	0	0	0	0	0	1	1	0	1	0	0	Alive	16
1904	2022	1	9	4)North	2)Secondary	0	1	0	0	E111	0	0	0	0	0	0	0	0	0	0	1	0	0	0	0	Alive	8
1905	2023	1	9	4)North	2)Secondary	0	1	0	0	E111	0	0	0	0	0	0	0	0	0	0	1	0	0	0	0	Alive	26
1906	2022	1	10	4)North	2)Secondary	0	1	0	0	E111	0	0	0	0	0	0	0	0	0	0	0	0	0	1	0	Alive	18
1907	2020	1	8	4)North	2)Secondary	0	1	0	0	E111	0	0	0	0	0	0	0	0	0	0	1	0	0	0	0	Alive	5
1908	2023	1	11	4)North	2)Secondary	1	0	0	0	E101	0	0	0	0	0	0	0	0	0	0	0	0	0	0	0	Alive	1
1909	2023	1	15	4)North	2)Secondary	0	0	0	1	E131E141	0	0	0	0	0	0	0	0	0	0	1	0	0	0	0	Alive	5
1910	2017	1	9	3)NE	3)Tertiary	1	0	0	0	E101	0	0	0	0	0	0	0	0	0	0	0	0	0	0	0	Alive	12
1911	2019	1	11	3)NE	3)Tertiary	1	0	0	0	E101	0	0	0	0	0	0	0	0	0	0	0	0	0	0	0	Alive	10
1912	2020	1	12	3)NE	3)Tertiary	1	0	0	0	E101	0	0	0	0	0	0	0	0	0	0	1	0	0	0	0	Alive	14
1913	2020	1	12	3)NE	1)Primary	1	0	0	0	E101	0	0	0	0	0	0	0	0	0	0	0	0	0	0	0	Alive	2
1914	2020	1	12	3)NE	1)Primary	1	0	0	0	E101	0	0	0	0	0	0	0	0	0	0	0	0	0	0	0	Alive	2
1915	2021	1	13	3)NE	3)Tertiary	1	0	0	0	E101	0	0	0	0	0	0	0	0	0	0	0	0	0	0	0	Alive	17
1916	2022	1	14	1)BKK	4)Private	1	0	0	0	E101	0	0	0	0	0	0	0	0	0	0	0	0	0	0	0	Alive	10
1917	2022	1	14	3)NE	3)Tertiary	1	0	0	0	E101	0	0	0	0	0	0	0	0	0	0	0	0	0	0	0	Alive	24
1918	2022	1	14	3)NE	1)Primary	1	0	0	0	E101	0	0	0	0	0	0	0	0	0	0	0	0	0	0	0	Alive	3
1919	2022	2	9	3)NE	3)Tertiary	1	0	0	0	E101	0	0	0	0	0	0	0	0	0	0	1	0	0	0	0	Alive	6
1920	2020	1	16	3)NE	2)Secondary	1	0	0	0	E101	0	0	0	0	0	0	0	0	0	0	0	0	0	0	0	Alive	2
1921	2020	1	16	3)NE	2)Secondary	1	0	0	0	E101	0	0	0	0	0	0	0	0	0	0	1	0	0	0	0	Alive	9
1922	2015	1	11	1)BKK	3)Tertiary	1	0	0	0	E101	0	0	0	0	0	0	0	0	0	1	1	0	1	0	0	Alive	16
1923	2018	1	14	1)BKK	3)Tertiary	1	0	0	0	E101	0	0	0	0	0	0	0	0	0	0	1	0	0	0	0	Alive	4
1924	2018	1	14	1)BKK	3)Tertiary	1	0	0	0	E101	0	0	0	0	0	0	0	0	0	0	0	0	0	0	0	Alive	4
1925	2020	1	16	1)BKK	3)Tertiary	1	0	0	0	E101	0	0	0	0	0	0	0	0	0	0	1	0	0	0	0	Alive	4
1926	2020	1	16	1)BKK	3)Tertiary	1	0	0	0	E101	0	0	0	0	0	0	0	0	0	0	1	0	0	0	0	Alive	2
1927	2020	1	16	1)BKK	3)Tertiary	0	1	0	0	E111	0	0	0	0	0	0	0	0	0	0	0	0	0	0	0	Alive	7
1928	2015	1	11	1)BKK	3)Tertiary	1	0	0	0	E101	0	0	0	0	0	0	0	0	0	0	1	0	0	0	0	Alive	9
1929	2021	1	16	2)Central	2)Secondary	1	0	0	0	E101	0	0	0	0	0	0	0	0	0	0	0	0	0	0	0	Alive	6
1930	2022	2	11	2)Central	2)Secondary	0	0	0	1	E131E141	0	0	0	0	0	0	0	0	0	0	1	0	0	0	0	Alive	13
1931	2023	2	13	2)Central	3)Tertiary	1	0	0	0	E101	0	0	0	0	0	0	0	0	0	0	0	0	0	0	0	Alive	6
1932	2023	1	15	4)North	2)Secondary	1	0	0	0	E101	0	0	0	0	0	0	0	0	0	0	1	0	0	0	0	Alive	7
1933	2018	2	8	2)Central	3)Tertiary	1	0	0	0	E101	0	0	0	0	0	0	0	0	0	0	0	0	0	0	0	Alive	15
1934	2020	2	11	2)Central	3)Tertiary	1	0	0	0	E101	0	0	0	0	0	0	0	0	0	0	0	0	0	0	0	Alive	3
1935	2015	2	6	2)Central	2)Secondary	1	0	0	0	E101	0	0	0	0	0	0	0	0	0	0	0	0	0	0	0	Alive	1
1936	2015	2	6	2)Central	3)Tertiary	1	0	0	0	E101	0	0	0	0	0	0	0	0	0	0	0	0	0	0	0	Alive	9
1937	2019	2	11	2)Central	3)Tertiary	1	0	0	0	E101	0	0	0	0	0	0	0	0	0	0	1	0	0	0	0	Alive	5
1938	2021	2	12	1)BKK	3)Tertiary	1	0	0	0	E101	0	0	0	0	0	0	0	0	0	0	0	0	0	0	0	Alive	6
1939	2020	1	14	4)North	3)Tertiary	0	1	0	0	E111	1	0	0	0	0	0	0	0	0	0	1	0	0	0	0	Alive	14
1940	2018	2	13	2)Central	2)Secondary	1	0	0	0	E101	0	0	0	0	0	0	0	0	0	0	1	0	0	0	0	Alive	10
1941	2020	2	14	2)Central	2)Secondary	1	0	0	0	E101	0	0	0	0	0	0	0	0	0	0	0	0	0	0	0	Alive	4
1942	2020	2	15	2)Central	2)Secondary	1	0	0	0	E101	0	0	0	0	0	0	0	0	0	0	0	0	0	1	0	Alive	7
1943	2021	2	15	2)Central	2)Secondary	1	0	0	0	E101	0	0	0	0	0	0	0	0	0	0	1	0	0	1	0	Alive	7
1944	2022	2	16	3)NE	2)Secondary	0	1	0	0	E111	0	0	0	0	0	0	0	0	0	1	0	0	1	1	0	Alive	1
1945	2022	2	16	3)NE	3)Tertiary	1	0	0	0	E101	0	0	0	0	0	0	0	0	0	0	1	0	0	1	0	Alive	7
1946	2020	1	14	1)BKK	3)Tertiary	1	0	0	0	E101	0	0	0	0	0	0	0	0	0	0	0	0	0	0	0	Alive	6
1947	2020	1	14	3)NE	2)Secondary	0	0	0	1	E131E141	0	0	0	0	0	0	0	0	0	0	0	0	0	0	0	Alive	1
1948	2020	1	14	3)NE	3)Tertiary	0	1	0	0	E111	0	0	0	0	0	0	0	0	0	0	1	0	0	0	0	Alive	7
1949	2021	1	16	2)Central	3)Tertiary	0	1	0	0	E111	0	0	0	0	0	0	0	0	0	0	1	0	0	1	0	Alive	12
1950	2021	1	17	2)Central	3)Tertiary	1	0	0	0	E101	0	0	0	0	0	0	0	0	0	0	1	0	0	0	0	Alive	5
1951	2017	1	11	1)BKK	3)Tertiary	1	0	0	0	E101	0	0	0	0	0	0	0	0	0	0	1	0	0	0	0	Alive	6
1952	2018	1	11	4)North	2)Secondary	1	0	0	0	E101	0	0	0	0	0	0	0	0	0	0	0	0	0	0	0	Alive	0
1953	2018	1	11	4)North	2)Secondary	1	0	0	0	E101	0	0	0	0	0	1	0	0	0	0	1	0	0	0	0	Alive	6
1954	2023	1	12	2)Central	3)Tertiary	1	0	0	0	E101	0	0	0	0	0	0	1	0	0	0	1	0	0	1	0	Alive	8
1955	2023	1	12	1)BKK	3)Tertiary	0	1	0	0	E111	0	0	0	0	0	0	1	0	0	0	0	0	0	0	0	Alive	10
1956	2015	2	15	1)BKK	3)Tertiary	1	0	0	0	E101	0	0	0	0	0	0	0	0	0	0	1	0	0	0	0	Alive	4
1957	2015	2	15	2)Central	1)Primary	1	0	0	0	E101	0	0	0	0	0	0	0	0	1	0	0	0	1	0	0	Alive	3
1958	2017	1	15	3)NE	2)Secondary	0	1	0	0	E111	0	0	0	0	0	0	0	0	0	0	0	0	0	0	0	Alive	6
1959	2017	1	15	3)NE	2)Secondary	1	0	0	0	E101	0	0	0	0	0	0	0	0	0	0	0	0	0	0	0	Alive	4
1960	2020	1	17	3)NE	1)Primary	1	0	0	0	E101	0	0	0	0	0	0	0	0	0	0	0	0	0	0	0	Alive	3
1961	2015	1	15	2)Central	2)Secondary	1	0	0	0	E101	0	0	0	0	0	0	0	0	0	0	0	0	0	0	0	Alive	3
1962	2016	1	16	2)Central	2)Secondary	0	1	0	0	E111	0	0	0	0	0	0	0	0	0	0	0	0	0	0	0	Alive	4
1963	2017	1	17	3)NE	2)Secondary	1	0	0	0	E101	0	0	0	0	0	0	0	0	0	0	1	0	0	0	0	Alive	6
1964	2023	1	17	5)South	2)Secondary	0	0	0	1	E131E141	0	0	0	0	0	0	0	0	0	0	0	0	0	0	0	Alive	1
1965	2023	1	17	5)South	2)Secondary	1	0	0	0	E101	0	0	0	1	0	0	0	0	0	0	1	0	0	1	0	Alive	10
1966	2017	2	17	4)North	2)Secondary	1	0	0	0	E101	0	0	0	0	0	0	0	0	0	0	1	0	0	1	0	Alive	26
1967	2019	2	17	2)Central	2)Secondary	1	0	0	0	E101	0	0	0	0	0	0	0	0	0	0	1	0	0	0	0	Alive	4
1968	2022	1	15	2)Central	3)Tertiary	0	1	0	0	E111	0	0	0	0	0	0	0	0	0	0	1	0	0	0	0	Alive	4
1969	2017	1	17	2)Central	1)Primary	0	1	0	0	E111	0	0	0	0	0	0	0	0	0	0	1	0	0	0	0	Alive	5
1970	2017	2	16	1)BKK	3)Tertiary	1	0	0	0	E101	0	0	0	0	0	0	0	0	0	0	0	0	0	0	0	Alive	4
1971	2018	2	14	3)NE	3)Tertiary	1	0	0	0	E101	0	0	0	0	0	0	0	0	0	0	0	0	0	0	0	Alive	6
1972	2015	2	14	3)NE	3)Tertiary	1	0	0	0	E101	0	0	0	0	0	0	0	0	1	0	0	0	1	0	0	Alive	3
1973	2018	2	17	3)NE	3)Tertiary	1	0	0	0	E101	0	0	0	0	0	0	0	0	0	0	1	0	0	0	0	Alive	7
1974	2016	1	12	3)NE	3)Tertiary	1	0	0	0	E101	0	0	0	0	0	0	0	0	0	0	0	0	0	0	0	Alive	16
1975	2016	1	13	3)NE	2)Secondary	1	0	0	0	E101	0	0	0	0	0	0	0	0	0	0	0	0	0	0	0	Alive	3
1976	2016	1	13	3)NE	3)Tertiary	1	0	0	0	E101	0	0	0	0	0	0	0	0	0	0	0	0	0	0	0	Alive	28
1977	2017	1	14	3)NE	3)Tertiary	1	0	0	0	E101	0	0	0	0	0	0	0	0	0	0	1	0	0	1	0	Alive	24
1978	2018	1	14	3)NE	3)Tertiary	0	1	0	0	E111	0	0	0	0	0	0	0	0	0	0	0	0	0	0	0	Alive	7
1979	2018	1	14	3)NE	2)Secondary	1	0	0	0	E101	0	0	0	0	0	0	0	0	0	0	0	0	0	0	0	Alive	1
1980	2018	1	14	3)NE	3)Tertiary	1	0	0	0	E101	0	0	0	0	0	0	0	0	0	0	1	0	0	1	0	Alive	10
1981	2019	1	15	3)NE	3)Tertiary	1	0	0	0	E101	0	0	0	0	0	0	0	0	0	0	0	0	0	0	0	Alive	5
1982	2022	1	0	2)Central	2)Secondary	1	0	0	0	E101	0	0	0	0	1	0	0	0	0	1	0	0	1	1	0	Alive	0
1983	2022	1	0	2)Central	2)Secondary	1	0	0	0	E101	0	0	0	0	0	0	0	0	0	0	0	0	0	1	0	Alive	13
1984	2016	1	16	3)NE	1)Primary	0	0	0	1	E131E141	0	0	0	0	0	0	0	0	0	0	1	0	0	0	0	Alive	7
1985	2023	2	9	3)NE	2)Secondary	1	0	0	0	E101	0	0	0	0	0	0	0	0	0	0	1	0	0	0	0	Alive	4
1986	2020	2	2	1)BKK	4)Private	1	0	0	0	E101	0	0	0	0	0	0	0	0	0	0	1	0	0	0	0	Alive	6
1987	2021	1	12	2)Central	1)Primary	0	0	0	1	E131E141	0	0	0	0	0	0	0	0	0	0	1	0	0	0	0	Alive	8
1988	2015	2	9	3)NE	2)Secondary	1	0	0	0	E101	0	0	0	0	0	0	0	0	0	0	0	0	0	0	0	Alive	7
1989	2019	2	13	3)NE	2)Secondary	1	0	0	0	E101	0	0	0	0	0	0	0	0	0	0	1	0	0	0	0	Alive	13
1990	2021	2	15	3)NE	2)Secondary	0	1	0	0	E111	0	0	0	0	0	0	0	0	0	0	0	0	0	0	0	Alive	2
1991	2022	2	17	3)NE	2)Secondary	1	0	0	0	E101	0	0	0	0	0	0	0	0	0	0	0	0	0	0	0	Alive	2
1992	2022	2	17	3)NE	2)Secondary	1	0	0	0	E101	0	0	0	0	0	0	0	0	0	0	1	0	0	0	0	Alive	4
1993	2023	2	17	3)NE	2)Secondary	1	0	0	0	E101	0	0	0	0	0	0	0	0	1	0	1	0	1	0	0	Alive	3
1994	2023	2	17	3)NE	2)Secondary	1	0	0	0	E101	0	0	0	0	0	0	0	0	0	0	0	0	0	0	0	Alive	3
1995	2020	2	14	2)Central	1)Primary	1	0	0	0	E101	0	0	0	0	0	0	0	0	0	0	0	0	0	0	0	Alive	9
1996	2021	2	14	2)Central	1)Primary	1	0	0	0	E101	0	0	0	0	0	0	0	0	0	0	0	0	0	0	0	Alive	3
1997	2021	2	15	2)Central	1)Primary	1	0	0	0	E101	1	0	0	0	0	0	0	0	0	0	1	0	0	0	0	Alive	9
1998	2021	2	15	2)Central	1)Primary	1	0	0	0	E101	0	0	0	0	0	0	0	0	0	0	1	0	0	0	0	Alive	9
1999	2023	2	17	2)Central	1)Primary	1	0	0	0	E101	0	0	0	0	0	0	0	0	0	0	1	0	0	0	0	Alive	13
[truncated: 8,670 more rows]
