# Supplementary material for: In-hospital outcomes and associated factors of mortality in thai children with diabetic ketoacidosis: A national data analysis 2015–2023
Source: PLoS One. 2026 Feb 13;21(2):e0342777. doi: 10.1371/journal.pone.0342777 (PMC12904397; doi:10.1371/journal.pone.0342777)
Supplement: S1 File — (ZIP) [file pone.0342777.s001.zip › S2_file.xlsx]

## Sheet: Sheet 1 - data_dictionary
data_dictionary
variable_original	variable	type	description	allowed_values_or_range
year	year	numeric	Admission year	min=2015, max=2023
sex 1=M,2=F	sex_1_M_2_F	numeric	Sex	1=male; 2=female
age_y	age_y	numeric	Age in years	min=0, max=17
region5	region5	categorical	Region (5 regions)	1)Bangkok; 2)Central; 3)Northeast; 4)North; 5)South
hlevel	hlevel	categorical	Hospital level	1)Primary; 2)Secondary; 3)Tertiary; 4)Private
E101	E101	binary (0/1)	Insulin-dependent diabetes mellitus with ketoacidosis	0=no; 1=yes
E111	E111	binary (0/1)	Non-insulin-dependent diabetes mellitus with ketoacidosis	0=no; 1=yes
E131	E131	binary (0/1)	Other specified diabetes mellitus with ketoacidosis	0=no; 1=yes
E141	E141	binary (0/1)	Unspecified diabetes mellitus with DKA	0=no; 1=yes
DM	DM	categorical	Diabetes mellitus category derived from ICD codes	E101; E111; E131E141
Respiratory	Respiratory	binary (0/1)	Chronic respiratory disorder	0=no; 1=yes
Cardiovascular	Cardiovascular	binary (0/1)	Congenital heart disease	0=no; 1=yes
Malignancy	Malignancy	binary (0/1)	Malignancy	0=no; 1=yes
Malnutrition	Malnutrition	binary (0/1)	Malnutrition	0=no; 1=yes
SepticShock	SepticShock	binary (0/1)	Septic shock	0=no; 1=yes
SimpleObesity	SimpleObesity	binary (0/1)	Simple obesity	0=no; 1=yes
MorbidObesity	MorbidObesity	binary (0/1)	Morbid obesity	0=no; 1=yes
CerebralEdema	CerebralEdema	binary (0/1)	Cerebral edema	0=no; 1=yes
AcuteRenalFailure	AcuteRenalFailure	binary (0/1)	Acute renal failure	0=no; 1=yes
Shock	Shock	binary (0/1)	Shock	0=no; 1=yes
Hypokalemia	Hypokalemia	binary (0/1)	Hypokalemia	0=no; 1=yes
AcuteLiverFailure	AcuteLiverFailure	binary (0/1)	Acute liver failure	0=no; 1=yes
OrganDysfunction	OrganDysfunction	binary (0/1)	MODS	0=no; 1=yes
intubation	intubation	binary (0/1)	Endotracheal intubation during admission	0=no; 1=yes
RenalReplacement	RenalReplacement	binary (0/1)	Renal replacement therapy during admission	0=no; 1=yes
death	death	categorical	In-hospital mortality outcome	Alive; Death
LengthOfStay	LengthOfStay	numeric	Length of hospital stay (days)	min=0, max=131
